# Supplementary material for: HSF4/COIL complex‐dependent R‐loop mediates ultraviolet‐induced inflammatory skin injury
Source: Clin Transl Med. 2023 Jul 17;13(7):e1336. doi: 10.1002/ctm2.1336 (PMC10352565; doi:10.1002/ctm2.1336)
Supplement: Supplementary file 2 — Supporting Information [file CTM2-13-e1336-s001.xlsx]

## Sheet: Sun
id	gene	chrom	chromStart	chromEnd	strand	FC	P
ENSG00000278050.1	NEAT1_2	chr11	65423638	65423742	+	-11.9918	0.318059
ENSG00000207195.1	Y_RNA	chr4	40826655	40826765	-	-9.75102	0.0305648
ENSG00000201207.1	Y_RNA	chr6	31663288	31663401	+	-9.2167	0.0165041
ENSG00000221487.1	AC069294.1	chr7	99713037	99713152	+	-9.06575	0.0316767
ENSG00000264534.2	AC022384.1	chr3	10330192	10330300	+	-8.88979	0.318059
ENSG00000252172.1	RNU6-720P	chr3	149917342	149917449	-	-8.7925	0.114969
ENSG00000200924.1	RNU6-1048P	chr2	43892690	43892796	+	-8.72341	0.106489
ENSG00000264497.1	RP11-640N20.5	chr17	32024469	32024583	-	-8.38813	0.240093
ENSG00000206870.1	RNU6-398P	chr14	60974327	60974435	+	-8.28495	0.0904559
ENSG00000263506.1	MIR5193	chr3	49806137	49806245	-	-8.28335	0.0836234
ENSG00000201136.1	RNU6-353P	chr15	43702363	43702470	+	-8.04829	0.318059
ENSG00000199875.1	Y_RNA	chr11	93719603	93719715	+	-8.00521	0.0845066
ENSG00000206992.1	RNU6-574P	chr12	51987657	51987763	+	-7.93494	0.318059
ENSG00000281328.1	AC013553.1	chr15	65077894	65078008	-	-7.92448	0.318059
ENSG00000252456.1	RNA5SP434	chr17	4056756	4056876	-	-7.86958	0.0941379
ENSG00000276233.1	PART1_3	chr5	60546219	60546349	+	-7.84052	0.0871539
ENSG00000239005.1	ACA64	chr4	139436368	139436494	-	-7.83975	0.056116
ENSG00000200953.1	Y_RNA	chr12	51156868	51156977	-	-7.83725	0.158102
ENSG00000201586.1	RNU6-593P	chr11	17115652	17115763	-	-7.83586	0.159549
ENSG00000276104.1	FP671120.5	chr21	8252221	8252334	+	-7.78552	0.00920347
ENSG00000200356.1	RNU6-833P	chr10	73279062	73279168	+	-7.7703	0.169214
ENSG00000281159.1	SCARNA15	chr2	130929762	130929883	-	-7.73186	0.11899
ENSG00000265345.1	MIR5188	chr12	124915547	124915659	+	-7.68456	0.158634
ENSG00000201440.1	RNA5SP515	chrX	135428168	135428285	-	-7.66426	0.318059
ENSG00000201801.1	RNU5E-4P	chr1	11909808	11909927	-	-7.64177	0.200469
ENSG00000206863.1	RNU5A-6P	chr18	24124170	24124285	-	-7.59067	0.0841338
ENSG00000266239.2	AL513327.1	chr1	33332431	33332541	-	-7.57349	0.159639
ENSG00000201988.2	Y_RNA	chr6	30736304	30736414	-	-7.57132	0.158086
ENSG00000199546.1	Y_RNA	chr3	49270132	49270239	+	-7.57092	0.157622
ENSG00000211513.4	MIR320E	chr19	46709271	46709382	-	-7.55963	0.163696
ENSG00000202522.1	Y_RNA	chr11	72766004	72766116	+	-7.5596	0.158018
ENSG00000252512.1	RNA5SP206	chr6	32078508	32078628	-	-7.52909	0.0950623
ENSG00000201413.1	RNA5SP141	chr3	134783436	134783555	-	-7.5276	0.157767
ENSG00000276003.1	FAM13A-AS1_2	chr4	88723209	88723316	+	-7.47456	0.318059
ENSG00000266496.1	AC131951.1	chr4	44448005	44448110	+	-7.449	0.318059
ENSG00000206987.1	U8	chr15	32426288	32426420	-	-7.44801	0.318059
ENSG00000277599.1	NEAT1_3	chr11	65423960	65424118	+	-7.44141	0.159195
ENSG00000212242.1	RNA5SP219	chr6	136630243	136630355	+	-7.42749	0.158622
ENSG00000239152.1	RNA5SP310	chr10	45856307	45856422	+	-7.37288	0.261219
ENSG00000201492.1	RNA5SP78	chr1	229549905	229550022	+	-7.3276	0.170105
ENSG00000201229.1	SNORA63	chr3	183451857	183451988	+	-7.31283	0.0479921
ENSG00000199525.1	RNA5SP295	chr9	112252258	112252378	+	-7.29055	0.168657
ENSG00000222268.1	RNA5SP425	chr16	47505432	47505543	+	-7.26126	0.318059
ENSG00000277252.1	RP11-496I2.8	chr14	19220796	19220912	-	-7.21912	0.15853
ENSG00000212027.2	MIR374B	chrX	74218517	74218628	-	-7.19321	0.318059
ENSG00000206651.1	Y_RNA	chr1	156484098	156484210	-	-7.16957	0.318059
ENSG00000199676.1	Y_RNA	chr20	35853252	35853364	-	-7.16835	0.160365
ENSG00000200536.1	SNORA25	chr1	110272484	110272607	+	-7.1674	0.158367
ENSG00000200972.1	RNU5A-8P	chr1	210374154	210374267	-	-7.16369	0.158328
ENSG00000252190.1	SCARNA17	chr1	26006006	26006130	+	-7.14743	0.318059
ENSG00000201791.1	SNORA63	chr1	178753654	178753772	-	-7.14144	0.157621
ENSG00000202566.3	MIR421	chrX	74218373	74218484	-	-7.10087	0.318059
ENSG00000252341.1	Y_RNA	chr5	10292041	10292148	-	-7.09987	0.318059
ENSG00000200556.1	RNU6-103P	chr16	58496908	58497014	+	-7.08647	0.318059
ENSG00000206875.1	RNU6-761P	chr6	42018408	42018514	-	-7.08191	0.318059
ENSG00000211482.1	AC092574.1	chr4	409809	409915	+	-7.08191	0.318059
ENSG00000223254.1	Y_RNA	chr1	85264296	85264402	+	-7.08191	0.318059
ENSG00000252840.1	SNORA44	chr1	151527831	151527938	-	-7.05372	0.318059
ENSG00000221039.2	MIR1286	chr22	20249125	20249235	-	-7.04498	0.318059
ENSG00000264190.1	MIR5006	chr13	41568286	41568395	-	-6.99725	0.318059
ENSG00000200345.2	RNU6-485P	chr12	7118785	7118891	+	-6.97304	0.318059
ENSG00000207186.1	RNA5SP122	chr2	241584968	241585075	+	-6.97235	0.318059
ENSG00000201071.1	Y_RNA	chr15	64111458	64111569	-	-6.97017	0.318059
ENSG00000224218.1	RP11-359D14.3	chr4	76758554	76801964	-	-6.9656	0.318059
ENSG00000206886.1	SNORA70	chr6	81764024	81764156	+	-6.94408	0.170025
ENSG00000266712.2	AC090810.1	chr8	76966759	76966870	-	-6.917	0.318059
ENSG00000200389.1	RNU6-509P	chr3	141902924	141903030	-	-6.91373	0.318059
ENSG00000206763.1	RNU6-10P	chr7	92701708	92701814	-	-6.91373	0.318059
ENSG00000202054.1	RNA5SP152	chr4	8393015	8393124	+	-6.87892	0.318059
ENSG00000252957.1	RNA5SP402	chr15	100074081	100074190	-	-6.87743	0.318059
ENSG00000276548.1	CTD-2547E10.5	chr16	21401089	21401198	+	-6.87743	0.318059
ENSG00000274607.1	RNU6-866P	chr17	38755279	38755400	-	-6.87176	0.176179
ENSG00000212541.1	RNU6-510P	chr1	37991462	37991569	+	-6.84065	0.318059
ENSG00000206592.1	SNORA18	chr5	79220942	79221073	+	-6.8348	0.318059
ENSG00000279421.1	RP11-335K5.3	chr15	78599892	78600013	-	-6.8309	0.183576
ENSG00000258273.1	RP11-370I10.4	chr12	48333755	48333901	-	-6.83047	0.016462
ENSG00000201620.1	RNA5SP51	chr1	85883680	85883798	-	-6.81121	0.318059
ENSG00000199731.1	RNU6-1079P	chr5	32234766	32234875	-	-6.80963	0.318059
ENSG00000221019.1	AC127526.1	chr11	3557342	3557489	+	-6.80563	0.0893611
ENSG00000201086.1	RNA5SP394	chr15	49982443	49982561	+	-6.8012	0.318059
ENSG00000221679.1	AC087237.1	chr12	19972865	19972981	+	-6.77019	0.318059
ENSG00000252357.1	Y_RNA	chr1	173808489	173808622	+	-6.74877	0.0857717
ENSG00000238934.1	ACA64	chr1	161141208	161141336	-	-6.7376	0.170934
ENSG00000265137.2	AL121893.2	chr20	18470604	18470715	+	-6.73046	0.318059
ENSG00000280586.1	H19_3	chr11	1997713	1997828	+	-6.72455	0.235664
ENSG00000281017.1	MIR1248	chr3	186786672	186786777	+	-6.71946	0.318059
ENSG00000212576.1	RNA5SP467	chr19	12106497	12106614	+	-6.68916	0.318059
ENSG00000269419.1	CTD-2538G9.3	chr19	16712317	16712434	+	-6.6849	0.318059
ENSG00000201420.1	RNA5SP512	chrX	111669829	111669948	-	-6.68008	0.158019
ENSG00000199172.2	MIR331	chr12	95308410	95308520	+	-6.66529	0.318059
ENSG00000200013.1	RNU6-623P	chr17	60662333	60662437	-	-6.66222	0.318059
ENSG00000201736.1	RNA5SP160	chr4	40990154	40990273	+	-6.5951	0.318059
ENSG00000208024.1	MIR199A2	chr1	172144535	172144644	-	-6.57195	0.318059
ENSG00000199709.1	RNU4-23P	chr11	122927034	122927173	+	-6.56352	0.168088
ENSG00000255965.1	RP11-408I18.9	chr12	124383381	124383510	+	-6.563	0.157622
ENSG00000252081.1	RNU6-277P	chr11	105974826	105974931	-	-6.52387	0.318059
ENSG00000207258.1	Y_RNA	chr8	38744020	38744131	+	-6.5205	0.318059
ENSG00000253058.1	RNA5SP437	chr17	31963805	31963933	-	-6.50974	0.180508
ENSG00000281085.1	AC092043.1	chr3	42927565	42927697	-	-6.46964	0.0833371
ENSG00000221245.1	SNORA11	chr4	119569699	119569825	+	-6.42212	0.318059
ENSG00000210181.1	RNU6ATAC4P	chr3	36968191	36968316	-	-6.39751	0.318059
ENSG00000206924.1	RNU6-689P	chr14	75020761	75020867	+	-6.38961	0.318059
ENSG00000271598.1	CTD-2542C24.9	chr19	21025915	21026041	-	-6.38641	0.180772
ENSG00000200755.1	RNA5SP68	chr1	173969318	173969436	-	-6.3821	0.318059
ENSG00000222494.1	AC091178.1	chr17	39081065	39081187	+	-6.36007	0.318059
ENSG00000263892.2	AL357874.1	chr9	35608077	35608188	+	-6.33873	0.318059
ENSG00000199472.1	Y_RNA	chr14	73906316	73906427	-	-6.33715	0.318059
ENSG00000280867.1	MIR518C	chr19	53708731	53708848	+	-6.33103	0.318059
ENSG00000253093.1	RNA5SP179	chr5	16853994	16854114	+	-6.32826	0.318059
ENSG00000206903.1	SNORA24	chr15	65285461	65285591	-	-6.32658	0.318059
ENSG00000199047.2	MIR378A	chr5	149732797	149732908	+	-6.32441	0.318059
ENSG00000201527.1	RNA5SP478	chr20	23160857	23160971	-	-6.32105	0.318059
ENSG00000271907.1	SNORA35	chrX	115126316	115126444	-	-6.31549	0.171525
ENSG00000275069.1	GNAS-AS1_5	chr20	58850783	58850903	+	-6.30594	0.318059
ENSG00000207585.1	MIR181D	chr19	13874875	13875011	+	-6.29067	0.194157
ENSG00000277653.1	CDKN2B-AS	chr9	22117665	22117814	+	-6.29007	0.085727
ENSG00000251869.1	SCARNA23	chrX	24744441	24744570	+	-6.28384	0.164181
ENSG00000201931.1	RNA5SP172	chr4	177457111	177457228	-	-6.28156	0.318059
ENSG00000211580.1	MIR769	chr19	46018932	46019049	+	-6.28156	0.318059
ENSG00000252917.1	SNORA74	chr12	42347061	42347214	-	-6.24503	0.0652777
ENSG00000238621.1	TRI-TAT2-2	chr6	27020335	27020447	+	-6.21899	0.318059
ENSG00000202461.1	Y_RNA	chr1	12024012	12024124	-	-6.20034	0.318059
ENSG00000201648.1	RNU4-91P	chr3	175609479	175609613	+	-6.16908	0.172445
ENSG00000202092.1	RNA5SP190	chr5	119445716	119445833	+	-6.11416	0.318059
ENSG00000199202.1	RNA5SP289	chr9	95905005	95905141	+	-6.10519	0.318059
ENSG00000273750.1	HOXB13-AS1_1	chr17	48723188	48723314	+	-6.09807	0.186465
ENSG00000221363.1	RNU6ATAC20P	chr18	22130603	22130729	-	-6.09347	0.318059
ENSG00000252376.1	RNA5SP395	chr15	50463381	50463498	+	-6.06982	0.318059
ENSG00000222169.1	AL162590.1	chr9	33042109	33042216	-	-6.05179	0.318059
ENSG00000252744.1	Y_RNA	chr1	148330271	148330394	+	-6.04106	0.318059
ENSG00000199643.1	RNU4-90P	chr5	91270727	91270867	+	-6.03565	0.161739
ENSG00000202379.1	SNORA70	chr3	108574565	108574698	+	-6.02265	0.186027
ENSG00000199535.1	RNA5SP305	chr10	24640166	24640284	+	-6.00541	0.318059
ENSG00000206804.1	RNU6-1293P	chr9	64880369	64880475	-	-5.99636	0.318059
ENSG00000278331.1	RNU6-156P	chr9	40759600	40759706	-	-5.99636	0.318059
ENSG00000252778.1	SCARNA20	chr11	8555016	8555146	+	-5.99006	0.318059
ENSG00000221275.1	MIR548I2	chr4	9556168	9556316	-	-5.98868	0.318059
ENSG00000212138.1	RNA5SP372	chr12	109059986	109060100	+	-5.981	0.318059
ENSG00000199523.1	RNA5SP226	chr6	165409562	165409676	+	-5.97884	0.318059
ENSG00000201545.1	RNU4-85P	chr3	19996803	19996925	+	-5.96034	0.318059
ENSG00000252192.1	SNORA9	chr12	122492113	122492241	-	-5.93588	0.189022
ENSG00000186895.2	FGF3	chr11	69810224	69819024	-	-5.92675	0.317203
ENSG00000252255.1	RNU2-35P	chr11	125649746	125649887	+	-5.9035	0.160719
ENSG00000207105.1	Y_RNA	chr15	48995912	48996022	-	-5.89453	0.318059
ENSG00000251889.1	RNU4-49P	chr2	48340687	48340826	-	-5.83723	0.318059
ENSG00000200852.1	RNA5SP499	chrX	9133828	9133946	+	-5.82632	0.318059
ENSG00000235686.1	PPIAP20	chr19	12508129	12508263	+	-5.82003	0.170915
ENSG00000252623.1	RNA5SP481	chr20	32008351	32008472	+	-5.80255	0.318059
ENSG00000236505.1	RP1-63P18.2	chr1	40563534	40563659	+	-5.79303	0.318059
ENSG00000162992.3	NEUROD1	chr2	181673088	181680876	-	-5.77887	0.311387
ENSG00000257852.1	RP11-843B15.1	chr12	32072734	32072880	+	-5.74227	0.318059
ENSG00000206820.1	RNU1-138P	chr4	113420323	113420486	+	-5.72052	0.0566507
ENSG00000253230.6	LINC00599	chr8	9900064	9905366	-	-5.67185	0.315023
ENSG00000164853.8	UNCX	chr7	1232907	1237318	+	-5.66618	0.310695
ENSG00000261365.1	RP11-483E23.5	chr15	28473322	28473448	-	-5.66106	0.318059
ENSG00000254483.1	RP11-23J9.6	chr9	97238645	97246184	+	-5.64332	0.318059
ENSG00000252637.1	RNA5SP268	chr8	67099302	67099425	+	-5.61088	0.318059
ENSG00000281647.1	AC021231.1	chr15	35097680	35097814	-	-5.58513	0.318059
ENSG00000276427.1	IGLL4P	chr22	20632619	20632751	+	-5.5627	0.318059
ENSG00000199815.2	SNORA17	chr3	8931506	8931631	+	-5.55615	0.318059
ENSG00000199564.1	RNA5SP502	chrX	41292798	41292916	+	-5.55517	0.318059
ENSG00000229637.3	PRAC2	chr17	48723168	48724758	+	-5.55462	1.10359e-45
ENSG00000134216.18	CHIA	chr1	111290862	111320566	+	-5.52669	0.31708
ENSG00000280862.1	AC008060.1	chr7	155478232	155478369	+	-5.51094	0.318059
ENSG00000275646.1	SMAD5-AS1_2	chr5	136133696	136133826	+	-5.50328	0.0439007
ENSG00000277828.1	NAMA_1	chr9	99357827	99357957	+	-5.49519	0.318059
ENSG00000262187.1	RP11-652G5.2	chr16	32618733	32618852	+	-5.47632	0.318059
ENSG00000273570.1	RMST_5	chr12	97495932	97496057	+	-5.47339	0.318059
ENSG00000201945.1	SNORA70	chr12	121107043	121107174	+	-5.44505	0.318059
ENSG00000252639.1	RNU2-24P	chr10	27193358	27193500	-	-5.42543	0.174394
ENSG00000252722.1	SCARNA20	chr15	75121536	75121666	-	-5.40139	0.318059
ENSG00000234041.1	RP11-345I18.1	chr1	179137764	179137934	+	-5.37269	0.0271159
ENSG00000239182.1	SNORA35	chrX	118738055	118738182	+	-5.34995	0.318059
ENSG00000228499.1	TMSB10P1	chr2	235882362	235882493	-	-5.32352	0.318059
ENSG00000223063.1	AL157823.1	chr6	35701003	35701138	-	-5.32128	0.318059
ENSG00000251963.1	AC090420.1	chr8	18809500	18809626	-	-5.31679	0.318059
ENSG00000257142.1	RP11-536C10.19	chr14	19700479	19700650	-	-5.28972	0.0289468
ENSG00000279113.1	RP13-895J2.8	chr12	132332005	132332432	+	-5.25209	0.312777
ENSG00000252237.1	RNU4-54P	chr12	28319335	28319463	-	-5.2482	0.318059
ENSG00000145863.10	GABRA6	chr5	161547063	161702593	+	-5.2003	0.311109
ENSG00000241788.2	COX6B1P2	chr17	48713730	48713959	+	-5.1969	0.0018137
ENSG00000280964.1	AL512384.1	chr6	25732635	25732774	-	-5.19564	0.318059
ENSG00000143032.7	BARHL2	chr1	90711539	90717237	-	-5.19504	0.276562
ENSG00000199994.1	RNA5SP145	chr3	151188099	151188223	+	-5.17735	0.318059
ENSG00000252131.1	AL844165.1	chr1	230988989	230989123	-	-5.16744	0.318059
ENSG00000256943.1	RP13-895J2.2	chr12	132275391	132278329	+	-5.15553	0.321834
ENSG00000264771.1	AC022819.1	chr15	99257539	99257670	+	-5.13867	0.318059
ENSG00000222363.1	RNU4-34P	chr17	29388560	29388683	+	-5.12089	0.318059
ENSG00000241202.1	ZIC4-AS1	chr3	147386967	147387453	+	-5.11319	0.0765386
ENSG00000281001.1	AC099668.1	chr3	49665262	49665391	+	-5.10671	0.318059
ENSG00000277268.1	RP11-445F12.1	chr17	36861674	36936661	-	-5.09503	0.318334
ENSG00000256452.1	RP11-667M19.10	chr11	113818077	113822458	+	-5.09244	0.0856012
ENSG00000201763.1	RNA5SP267	chr8	59455885	59456010	+	-5.08331	0.318059
ENSG00000253257.1	MTND4P7	chr8	13353401	13353530	-	-5.07273	0.318059
ENSG00000244657.1	GS1-124K5.8	chr7	66485095	66486532	-	-5.05675	0.157769
ENSG00000271128.1	CTB-113I20.1	chr5	134081914	134082040	-	-5.02433	0.318059
ENSG00000279249.1	RP11-491F9.3	chr16	49341663	49350554	+	-5.01778	0.314052
ENSG00000221055.1	MIR1302-3	chr2	113582959	113583096	-	-5.0064	0.318059
ENSG00000199470.1	SNORA64	chr7	12700758	12700889	-	-5.00505	0.318059
ENSG00000206977.1	SNORA8	chr6	41832854	41832993	+	-4.99943	0.318059
ENSG00000200340.1	RNU1-105P	chr6	47823390	47823550	+	-4.98687	0.189445
ENSG00000277524.1	SMAD5-AS1_3	chr5	136133912	136134035	+	-4.96989	0.318059
ENSG00000201231.1	RNU4-50P	chr8	58814412	58814552	-	-4.94559	0.318059
ENSG00000201458.1	RNU4-4P	chr3	172796429	172796558	-	-4.93979	0.318059
ENSG00000230355.1	AC009474.2	chr2	66881087	66881222	-	-4.92373	0.318059
ENSG00000215182.8	MUC5AC	chr11	1157953	1201138	+	-4.92299	0.320292
ENSG00000235240.1	AC026185.1	chr3	11488300	11488473	-	-4.90451	0.0486412
ENSG00000199270.1	RNA5S12	chr1	228634871	228634989	-	-4.89858	0.0194834
ENSG00000199334.1	RNA5S11	chr1	228632631	228632749	-	-4.89858	0.0194834
ENSG00000199337.1	RNA5S3	chr1	228614750	228614868	-	-4.89858	0.0194834
ENSG00000199352.1	RNA5S1	chr1	228610268	228610386	-	-4.89858	0.0194834
ENSG00000199396.1	RNA5S5	chr1	228619232	228619350	-	-4.89858	0.0194834
ENSG00000199910.1	RNA5S10	chr1	228630390	228630508	-	-4.89858	0.0194834
ENSG00000200343.1	RNA5S8	chr1	228625909	228626027	-	-4.89858	0.0194834
ENSG00000200370.1	RNA5S17	chr1	228646040	228646158	-	-4.89858	0.0194834
ENSG00000200381.1	RNA5S4	chr1	228616991	228617109	-	-4.89858	0.0194834
ENSG00000200624.1	RNA5S6	chr1	228621447	228621565	-	-4.89858	0.0194834
ENSG00000201355.1	RNA5S14	chr1	228639337	228639455	-	-4.89858	0.0194834
ENSG00000201588.1	RNA5S2	chr1	228612509	228612627	-	-4.89858	0.0194834
ENSG00000201925.1	RNA5S15	chr1	228641568	228641686	-	-4.89858	0.0194834
ENSG00000202257.1	RNA5S16	chr1	228643809	228643927	-	-4.89858	0.0194834
ENSG00000202521.1	RNA5S7	chr1	228623667	228623785	-	-4.89858	0.0194834
ENSG00000202526.1	RNA5S13	chr1	228637096	228637214	-	-4.89858	0.0194834
ENSG00000256917.1	RP11-81H14.4	chr12	68487687	68487863	+	-4.89408	0.0259064
ENSG00000251969.3	AL357060.1	chr6	137716950	137717079	+	-4.86845	0.318059
ENSG00000267376.1	ATP5LP6	chr17	76202644	76202796	-	-4.83911	0.158406
ENSG00000201170.1	RNU1-132P	chr1	245133927	245134090	-	-4.83288	0.171621
ENSG00000160182.2	TFF1	chr21	42362282	42366594	-	-4.83184	0.320765
ENSG00000226112.1	FCF1P4	chrX	111169221	111169403	+	-4.80768	0.121186
ENSG00000226392.1	RP4-736H5.1	chr7	67627831	67628019	+	-4.79005	0.246003
ENSG00000212529.1	SNORA57	chr5	172252334	172252478	-	-4.78364	0.318059
ENSG00000264300.1	RP11-640N20.1	chr17	32003110	32006688	-	-4.75754	0.00650578
ENSG00000256350.1	AE000658.30	chr14	21698954	21699151	-	-4.75095	0.0260072
ENSG00000250956.1	CTB-88F18.3	chr5	127179756	127179900	-	-4.74761	0.318059
ENSG00000270868.1	RP11-864G5.7	chr11	102306112	102306271	+	-4.7426	0.318059
ENSG00000221507.1	RNU6ATAC40P	chr7	144451681	144451817	+	-4.73769	0.318059
ENSG00000202231.1	SNORA9	chrX	100822620	100822752	-	-4.73432	0.318059
ENSG00000200063.1	SNORA30	chr17	78399935	78400063	+	-4.73095	0.318059
ENSG00000235581.1	GS1-111G14.1	chr7	71942259	71942468	+	-4.70219	0.238925
ENSG00000124493.13	GRM4	chr6	34018645	34155622	-	-4.68656	0.319709
ENSG00000212605.1	RNU1-56P	chrX	71020275	71020438	-	-4.67799	0.160823
ENSG00000221398.1	SNORA11	chr21	34456110	34456237	-	-4.66047	0.318059
ENSG00000273614.1	SNORA11	chr21	7826098	7826225	-	-4.66047	0.318059
ENSG00000254283.1	RP11-267M23.7	chr8	94594411	94594601	+	-4.63208	0.0994377
ENSG00000280600.1	AC007919.2	chr3	172548493	172548628	-	-4.59387	0.318059
ENSG00000231985.1	RP11-82L20.1	chr1	71570956	71573558	+	-4.58089	0.0888408
ENSG00000252231.1	RNA5SP67	chr1	173921070	173921200	+	-4.57346	0.318059
ENSG00000259839.1	RP11-491F9.6	chr16	49336683	49337345	+	-4.5453	0.308866
ENSG00000276958.1	RP11-458I4.2	chr13	25017766	25017903	-	-4.54319	0.318059
ENSG00000276667.1	RP11-471J7.1	chr9	19895800	19895973	-	-4.53171	0.160538
ENSG00000278333.1	uc_338	chr10	85613017	85613186	-	-4.52782	0.0895623
ENSG00000228092.1	COX6CP15	chr10	77433572	77433782	-	-4.50056	0.0678337
ENSG00000281405.1	AL590763.2	chrX	71632223	71632361	-	-4.49862	0.318059
ENSG00000221385.1	AL354984.2	chr20	58067456	58067607	+	-4.48476	0.318059
ENSG00000273695.1	MIR6084	chr1	20633679	20633788	+	-4.48476	0.318059
ENSG00000186009.4	ATP4B	chr13	113648804	113658186	-	-4.47899	0.318675
ENSG00000200026.1	U8	chr9	38147428	38147561	+	-4.47874	0.318059
ENSG00000218536.1	AP002530.2	chr6	102078872	102079555	+	-4.4725	0.303226
ENSG00000221301.1	AC116562.1	chr4	4084334	4084481	+	-4.47072	0.318059
ENSG00000199483.1	RNU4-15P	chr9	83596444	83596584	-	-4.4647	0.318059
ENSG00000206687.1	RNU1-109P	chr18	797989	798135	-	-4.45458	0.318059
ENSG00000147432.6	CHRNB3	chr8	42697376	42737407	+	-4.43183	0.291566
ENSG00000278054.1	RP11-34H11.3	chr9	41647825	41648035	-	-4.40293	0.0508617
ENSG00000250458.2	RP11-107E21.1	chr4	123861860	123862015	-	-4.4008	0.318059
ENSG00000200889.1	RNU4-13P	chr17	59537359	59537499	-	-4.39441	0.318059
ENSG00000260769.1	RP11-491F9.5	chr16	49337167	49338993	+	-4.37883	0.305307
ENSG00000255916.1	RP13-895J2.7	chr12	132329850	132331575	+	-4.3722	0.329257
ENSG00000206661.1	SNORA70	chr8	5128279	5128412	-	-4.37099	0.318059
ENSG00000152977.9	ZIC1	chr3	147393422	147510293	+	-4.36334	0.00406934
ENSG00000223918.1	RP13-461N9.2	chr9	110727456	110727679	-	-4.358	0.0382446
ENSG00000263620.1	RP11-599B13.6	chr17	8150816	8162975	-	-4.35785	0.301903
ENSG00000174963.17	ZIC4	chr3	147386046	147406860	-	-4.34117	0.0355807
ENSG00000273706.4	LHX1	chr17	36936785	36944612	+	-4.34038	0.318504
ENSG00000269752.1	CTD-3149D2.3	chr19	17613722	17614430	+	-4.33167	0.276382
ENSG00000169605.5	GKN1	chr2	68974573	68980974	+	-4.32838	0.319424
ENSG00000161992.5	PRR35	chr16	560422	565528	+	-4.31785	0.31566
ENSG00000258493.2	RP11-73E17.3	chr14	34920865	34921006	+	-4.30045	0.318059
ENSG00000232503.1	CYCSP8	chr2	130776646	130776957	+	-4.27071	0.217164
ENSG00000254949.1	GNG5P3	chr11	111864254	111864460	+	-4.26148	0.0545881
ENSG00000111046.3	MYF6	chr12	80707498	80709474	+	-4.25982	0.304266
ENSG00000157219.3	HTR5A	chr7	155070324	155085749	+	-4.24738	0.294693
ENSG00000225118.1	RP11-477L16.2	chr10	92878092	92878289	-	-4.231	0.0871816
ENSG00000207349.1	RNVU1-17	chr1	143699456	143699619	-	-4.22384	0.164824
ENSG00000225030.1	RP4-784A16.3	chr1	53291791	53292138	-	-4.21905	0.0172526
ENSG00000278004.1	Pinc	chr2	217283370	217283523	+	-4.18516	0.318059
ENSG00000238173.1	RPL39P6	chr1	11232963	11233112	+	-4.1827	0.318059
ENSG00000280936.1	RP11-358D14.3	chr20	63422269	63424555	+	-4.17947	0.32765
ENSG00000230936.1	RP11-775L16.1	chr7	55342316	55344958	+	-4.17074	1.0307e-26
ENSG00000251630.1	RP11-241F15.9	chr4	49561285	49561470	-	-4.15053	0.0832851
ENSG00000134812.7	GIF	chr11	59829268	59845501	-	-4.13912	0.322855
ENSG00000272319.1	AL022345.7	chr10	42579724	42582772	+	-4.13287	0.157631
ENSG00000206938.1	RNU4-31P	chr7	156872078	156872218	+	-4.10467	0.318059
ENSG00000200184.1	RNU1-20P	chr3	192729555	192729716	-	-4.10209	0.166376
ENSG00000240960.1	RP11-521D12.4	chr2	9746704	9746869	+	-4.10204	0.170244
ENSG00000221319.1	AL441988.1	chr20	30402486	30402624	+	-4.10203	0.318059
ENSG00000226233.1	RP1-151B14.9	chr22	37215738	37215891	-	-4.0864	0.318059
ENSG00000254699.1	RP11-12D16.2	chr11	86192787	86193482	-	-4.0838	0.158574
ENSG00000250922.1	ATP5EP1	chr4	105532475	105532630	+	-4.06532	0.318059
ENSG00000250672.1	CTD-2017D15.1	chr5	33090126	33090349	-	-4.04389	0.0400238
ENSG00000231884.1	NDUFB1P1	chr3	48181547	48181726	+	-4.03577	0.0852794
ENSG00000280845.1	Clostridiales-1	chr17	10005113	10005260	+	-4.02755	0.318059
ENSG00000229183.8	PGA4	chr11	61222216	61231927	+	-4.01729	0.321231
ENSG00000152214.12	RIT2	chr18	42743227	43115691	-	-4.00184	0.321693
ENSG00000237553.1	RP11-140C18.2	chr9	5193339	5193558	-	-4.00003	0.05288
ENSG00000256542.2	RP13-895J2.3	chr12	132277349	132280900	+	-3.97901	0.324934
ENSG00000257506.1	RP11-231C14.5	chr16	29478879	29482591	+	-3.97195	0.318059
ENSG00000154975.13	CA10	chr17	51630313	52160017	-	-3.96909	0.294253
ENSG00000278102.1	RP11-14J16.1	chr6	18304854	18305045	-	-3.96624	0.157624
ENSG00000260104.1	RP11-817O13.1	chr15	75249232	75249407	-	-3.94612	0.318059
ENSG00000159184.7	HOXB13	chr17	48724763	48729178	-	-3.94448	2.11238e-55
ENSG00000105675.8	ATP4A	chr19	35550043	35563658	-	-3.93795	0.308933
ENSG00000280738.1	AC013722.1	chr2	101231916	101232049	+	-3.93452	0.318059
ENSG00000263935.1	TOMM20P3	chr18	8688022	8688410	-	-3.93104	0.310178
ENSG00000222313.1	RN7SKP267	chrX	148822164	148822448	-	-3.92873	0.318059
ENSG00000182333.14	LIPF	chr10	88664441	88678814	+	-3.91948	0.328733
ENSG00000199469.1	RNU1-62P	chr3	72576691	72576854	+	-3.89315	0.318059
ENSG00000138136.6	LBX1	chr10	101226195	101229794	-	-3.89219	0.124568
ENSG00000268116.1	RP11-157B13.1	chr19	22130325	22130489	+	-3.8902	0.161849
ENSG00000145920.14	CPLX2	chr5	175796310	175884020	+	-3.88952	0.316912
ENSG00000263388.1	CTC-297N7.10	chr17	10680734	10683988	+	-3.88718	0.177826
ENSG00000256713.7	PGA5	chr11	61241042	61251448	+	-3.87224	0.32115
ENSG00000278883.1	AL591806.1	chr1	161065865	161066153	+	-3.869	0.318059
ENSG00000243383.3	RN7SL89P	chr4	105293664	105293946	+	-3.85984	0.011501
ENSG00000277206.1	RP11-797H7.6	chr7	64768156	64769101	+	-3.85365	0.184066
ENSG00000228953.1	AC006026.12	chr7	23655682	23655861	+	-3.8475	0.166877
ENSG00000125492.9	BARHL1	chr9	132582185	132590266	+	-3.84514	0.310322
ENSG00000261675.1	RP5-1119A7.17	chr22	36560870	36562915	-	-3.83756	0.317231
ENSG00000230451.2	RPS29P6	chr1	37330852	37330996	+	-3.81624	0.318059
ENSG00000096088.16	PGC	chr6	41736711	41754109	-	-3.81493	0.327624
ENSG00000233441.6	CYP2AB1P	chr3	183895900	183910936	-	-3.80678	0.333314
ENSG00000236012.2	HIGD1AP12	chr1	111380291	111380571	+	-3.79926	0.257603
ENSG00000242293.1	RP11-226F19.1	chr14	69023150	69023308	-	-3.79711	0.318059
ENSG00000262521.1	AJ003147.8	chr16	3181233	3184018	-	-3.79711	0.318059
ENSG00000139800.8	ZIC5	chr13	99962964	99971909	-	-3.75616	0.320828
ENSG00000269926.1	RP11-442H21.2	chr10	72274915	72275980	-	-3.75472	0.0233947
ENSG00000139767.8	SRRM4	chr12	118981495	119163051	+	-3.74836	0.297309
ENSG00000257157.1	RP11-528M18.3	chr12	97679879	97680047	-	-3.73835	0.318059
ENSG00000235689.1	AP000351.13	chr22	24006305	24008258	-	-3.73499	0.0120285
ENSG00000260426.1	RP5-912I13.1	chr7	155399922	155401782	+	-3.73193	0.311292
ENSG00000011083.8	SLC6A7	chr5	150189957	150222788	+	-3.72368	0.298737
ENSG00000259957.2	RP11-491F9.8	chr16	49294886	49296736	+	-3.7227	0.30168
ENSG00000224348.2	RP11-306K13.1	chr1	241305580	241305882	-	-3.71477	0.318059
ENSG00000261678.2	SCRT1	chr8	144330565	144336281	-	-3.69176	0.307321
ENSG00000235185.1	RP5-1056L3.1	chr1	19591802	19596832	-	-3.68737	0.160212
ENSG00000258816.1	RP11-74M13.3	chr12	56855694	56855886	+	-3.67002	0.0902133
ENSG00000226750.1	RP11-513D4.3	chr1	242345558	242345718	+	-3.67001	0.318059
ENSG00000265784.1	RP1-56K13.3	chr17	38918801	38921769	-	-3.66996	0.229357
ENSG00000196611.4	MMP1	chr11	102789920	102798160	-	-3.66565	0.296968
ENSG00000251334.2	RP11-317G22.2	chr4	48936582	48936880	+	-3.65945	0.0139249
ENSG00000196361.9	ELAVL3	chr19	11451326	11481046	-	-3.65596	0.319591
ENSG00000100362.12	PVALB	chr22	36800684	36819479	-	-3.64965	0.321379
ENSG00000261593.1	CYP4A27P	chr1	47000898	47001087	-	-3.64174	0.157716
ENSG00000252166.1	RNU1-95P	chrY	18116848	18117007	+	-3.63098	0.174145
ENSG00000252513.1	RNU1-128P	chrY	17789003	17789162	-	-3.63098	0.174145
ENSG00000109061.9	MYH1	chr17	10492307	10518543	-	-3.6306	0.255779
ENSG00000149968.11	MMP3	chr11	102835801	102843803	-	-3.61504	3.14713e-10
ENSG00000237601.1	AP000358.5	chr22	24703348	24703503	+	-3.60929	0.318059
ENSG00000232661.1	AC000111.3	chr7	117560733	117564676	-	-3.60926	0.0867821
ENSG00000234595.1	AC013733.3	chr2	181683113	181685707	+	-3.60196	0.304643
ENSG00000089199.9	CHGB	chr20	5911430	5925361	+	-3.59993	0.308827
ENSG00000129159.6	KCNC1	chr11	17734812	17783055	+	-3.59546	0.321645
ENSG00000257935.2	LHX5-AS1	chr12	113472003	113480624	+	-3.57754	0.314722
ENSG00000228685.1	RP11-336A10.7	chr10	5624931	5625126	+	-3.56483	0.188129
ENSG00000229859.8	PGA3	chr11	61203307	61213098	+	-3.53444	0.323505
ENSG00000264659.1	CTD-2006K23.2	chr17	74672712	74677600	-	-3.53164	0.233393
ENSG00000225795.1	RP11-395G17.1	chr7	122676580	122676811	+	-3.51114	0.0475373
ENSG00000277306.1	uc_338	chr2	140234737	140234923	-	-3.5111	0.19932
ENSG00000183607.9	GKN2	chr2	68945232	68952970	-	-3.50943	0.330912
ENSG00000160181.8	TFF2	chr21	42346357	42351128	-	-3.485	0.327416
ENSG00000201155.1	RNU1-24P	chr13	101778884	101779048	-	-3.47759	0.111483
ENSG00000269935.1	RP11-482M8.3	chr16	87600526	87602190	-	-3.47755	0.310149
ENSG00000250579.1	CTD-2297D10.2	chr5	5132780	5140054	-	-3.45973	0.336437
ENSG00000229440.1	RP5-1033K19.2	chr1	68381441	68381657	-	-3.45131	0.168476
ENSG00000279090.1	RP11-684N3.1	chr11	132403360	132404060	-	-3.45097	0.3295
ENSG00000270384.1	U1	chr1	145431527	145431693	-	-3.44313	0.161903
ENSG00000135902.9	CHRND	chr2	232525993	232536667	+	-3.42881	0.306346
ENSG00000275631.1	U1	chr21	9646825	9647000	+	-3.42258	0.158729
ENSG00000254892.1	RP11-334E6.4	chr11	119403963	119404227	-	-3.42256	0.0174187
ENSG00000132872.11	SYT4	chr18	43267878	43277650	-	-3.38593	0.324881
ENSG00000234360.1	RP11-87N24.1	chr9	10532145	10532411	+	-3.38471	0.095564
ENSG00000075043.17	KCNQ2	chr20	63400210	63472677	-	-3.37855	0.311933
ENSG00000236041.1	COX6CP18	chr11	2771356	2771577	+	-3.37611	0.115553
ENSG00000277056.1	RP11-65E10.1	chr10	66837457	66837704	+	-3.3675	0.318059
ENSG00000233805.1	RP11-449J3.3	chr10	53766400	53766614	+	-3.36322	0.0858924
ENSG00000228027.1	RP1-251M9.3	chr10	11010164	11011119	-	-3.35015	0.0494945
ENSG00000164122.8	ASB5	chr4	176213673	176277571	-	-3.33383	0.280841
ENSG00000163092.19	XIRP2	chr2	166888487	167259753	+	-3.32807	0.281792
ENSG00000253122.1	RP11-238I10.1	chr8	110609241	110632394	+	-3.32375	0.166907
ENSG00000220575.7	HTR5A-AS1	chr7	155067067	155071557	-	-3.31143	0.286911
ENSG00000250594.2	RP11-433B3.1	chr4	110264865	110265017	-	-3.30585	0.318059
ENSG00000249462.1	MLLT10P2	chr4	189973599	189973847	-	-3.2968	0.110714
ENSG00000278072.1	AC108713.1	chr3	116716460	116716624	+	-3.29228	0.318059
ENSG00000270896.1	XXbac-BPG170G13.31	chr6	29763258	29763392	-	-3.28088	0.137986
ENSG00000230404.1	RP5-855F14.2	chr1	234565298	234570088	+	-3.27396	0.209732
ENSG00000148377.5	IDI2	chr10	1018907	1025859	-	-3.26906	0.292307
ENSG00000277011.1	RP13-895J2.6	chr12	132282814	132284606	+	-3.26215	0.316511
ENSG00000244076.1	CTC-512J14.1	chr5	80315671	80315826	+	-3.26007	0.318059
ENSG00000109511.10	ANXA10	chr4	168092515	168187690	+	-3.25444	0.346155
ENSG00000279501.1	bP-2171C21.3	chr21	8996496	9018670	-	-3.25076	0.318059
ENSG00000165066.12	NKX6-3	chr8	41645178	41650669	-	-3.24344	0.286202
ENSG00000159409.14	CELF3	chr1	151702404	151716814	-	-3.23681	0.312301
ENSG00000269458.1	CTD-2579N5.4	chr19	22925377	22925547	+	-3.23662	0.318059
ENSG00000138435.14	CHRNA1	chr2	174747592	174764472	-	-3.21986	0.318665
ENSG00000198923.4	RP11-290L1.7	chr12	75964799	75964995	+	-3.21759	0.318059
ENSG00000252404.1	SCARNA16	chr1	9082696	9082879	+	-3.20804	0.318059
ENSG00000253388.1	RP11-150O12.2	chr8	37480089	37480809	+	-3.20804	0.318059
ENSG00000229217.1	CYCSP11	chr3	10057973	10058287	-	-3.20319	0.0179606
ENSG00000240116.3	RN7SL303P	chr8	22977877	22978127	+	-3.1739	0.0503494
ENSG00000207201.1	RNU1-148P	chr8	24076997	24077158	-	-3.16894	0.318059
ENSG00000257672.2	RP11-536C10.17	chr14	18614388	18614561	+	-3.15899	0.318059
ENSG00000280154.1	RP11-182E7.1	chr2	30408170	30408346	+	-3.15899	0.318059
ENSG00000243889.1	TRBV8-1	chr7	142358639	142358917	+	-3.14904	0.318059
ENSG00000233502.1	AC104794.4	chr2	10083781	10086101	+	-3.14901	0.0605408
ENSG00000185960.12	SHOX	chrX	624344	659411	+	-3.14789	3.79494e-35
ENSG00000260903.2	XKR7	chr20	31968002	32003387	+	-3.14628	0.330767
ENSG00000241791.3	RN7SL817P	chr2	46448224	46448511	-	-3.13387	0.109098
ENSG00000107295.9	SH3GL2	chr9	17579082	17797129	+	-3.13371	0.319542
ENSG00000263604.1	RP11-19P22.3	chr17	27683946	27684144	-	-3.12882	0.318059
ENSG00000279774.1	RP11-278H7.5	chr1	244064330	244067909	+	-3.12767	0.318279
ENSG00000077080.9	ACTL6B	chr7	100643097	100656461	-	-3.0874	0.306669
ENSG00000271691.1	RP11-812E19.12	chr16	33851785	33852069	-	-3.08223	0.318059
ENSG00000225417.1	RP5-1178H5.2	chr20	20214299	20215262	-	-3.07734	0.000516754
ENSG00000178171.10	AMER3	chr2	130755435	130768134	+	-3.0768	0.32799
ENSG00000281880.1	PAUPAR	chr11	31826347	31829311	+	-3.07601	0.294765
ENSG00000232668.1	AC010967.1	chr2	52883243	52883455	+	-3.06636	0.318059
ENSG00000261245.2	RP11-120K18.3	chr16	31361278	31361695	-	-3.06105	0.0162188
ENSG00000207339.1	RNU1-69P	chr12	55874678	55874841	+	-3.05033	0.318059
ENSG00000258978.1	HIF1AP1	chr14	75116426	75116600	-	-3.04851	0.101053
ENSG00000242066.3	RN7SL214P	chr15	77916718	77916982	-	-3.04496	0.0519768
ENSG00000198868.3	CTB-36O1.4	chr5	134928030	134928326	-	-3.04162	0.321115
ENSG00000063015.19	SEZ6	chr17	28954901	29006440	-	-3.03927	0.277875
ENSG00000234731.2	AC007163.11	chr2	201554096	201554390	+	-3.03412	0.0274872
ENSG00000252677.1	SNORA81	chr18	21711950	21712119	-	-3.02863	0.318059
ENSG00000253467.1	IGHV7-40	chr14	106425365	106425563	-	-3.02319	0.318059
ENSG00000242671.1	RP11-232M24.1	chr3	146921923	146925218	+	-3.02037	0.309424
ENSG00000271600.1	RP11-864G5.8	chr11	102308557	102308797	-	-3.01771	0.173436
ENSG00000279125.1	RP11-417J1.4	chr5	8685581	8685816	-	-3.01224	0.158513
ENSG00000156925.11	ZIC3	chrX	137566142	137577691	+	-3.01035	0.295289
ENSG00000240577.3	RN7SL445P	chr10	5631463	5631755	+	-3.00669	0.100166
ENSG00000240739.1	RP11-69M1.1	chr12	7994770	7995084	-	-3.00668	0.0387884
ENSG00000259557.2	HMGN1P26	chr15	62362029	62362331	-	-3.00668	0.0988877
ENSG00000249776.5	RP11-133F8.2	chr5	92410256	92660863	-	-3.00666	0.0386112
ENSG00000275681.1	LL0XNC01-138C3.2	chrX	21841794	21841961	-	-2.99559	0.318059
ENSG00000273540.1	RP11-133L19.3	chr15	86914443	86916155	+	-2.99245	0.306659
ENSG00000204001.9	LCN8	chr9	136754386	136758543	-	-2.9874	0.290825
ENSG00000150244.11	TRIM48	chr11	55262182	55271119	+	-2.98272	6.89211e-05
ENSG00000279724.1	AC005086.1	chr7	102188599	102188828	-	-2.97303	0.0858835
ENSG00000110887.7	DAO	chr12	108858932	108901043	+	-2.97271	0.330284
ENSG00000218672.1	AC008060.7	chr7	155382076	155396356	+	-2.96834	0.316185
ENSG00000235069.2	RP4-785J1.1	chr1	26647447	26647681	+	-2.96735	0.0870173
ENSG00000237706.4	TRIM51EP	chr11	89981441	89989559	-	-2.96603	3.28425e-18
ENSG00000267170.1	CALM2P1	chr17	70241324	70241761	+	-2.9502	0.00180229
ENSG00000263337.1	RP11-1277H1.3	chr16	33345182	33345356	+	-2.95019	0.318059
ENSG00000250393.1	RP11-480G3.1	chr4	10143367	10143655	-	-2.9467	0.00114517
ENSG00000264192.1	RN7SL117P	chr2	21922993	21923288	+	-2.93279	0.110472
ENSG00000169427.6	KCNK9	chr8	139600838	139703056	-	-2.93162	0.283128
ENSG00000216676.2	RP1-15D7.1	chr6	27652602	27652825	-	-2.92109	0.16386
ENSG00000202313.1	RNU1-64P	chr6	11503509	11503671	-	-2.90925	0.318059
ENSG00000129910.7	CDH15	chr16	89171767	89195492	+	-2.90341	0.243256
ENSG00000277754.1	U3	chr14	101145480	101145695	-	-2.89738	0.186308
ENSG00000254649.1	RP11-452H21.2	chr11	78388061	78392405	+	-2.89736	0.0116911
ENSG00000022355.14	GABRA1	chr5	161847191	161899969	+	-2.89156	0.324835
ENSG00000206106.2	KRTAP22-2	chr21	30590105	30590397	-	-2.89138	0.0465972
ENSG00000232238.1	AC017080.1	chr2	148595158	148595328	+	-2.88535	0.318059
ENSG00000129152.3	MYOD1	chr11	17719568	17722131	+	-2.88433	0.290893
ENSG00000237759.1	RP11-278H7.3	chr1	244107365	244109011	+	-2.87935	0.232603
ENSG00000231399.1	SNRPEP8	chr10	53038285	53038544	+	-2.8733	0.0876048
ENSG00000224510.2	POLR2KP2	chr13	48134358	48134534	-	-2.87324	0.318059
ENSG00000225189.1	REREP1Y	chrY	23462465	23472280	+	-2.87324	0.161768
ENSG00000157542.9	KCNJ6	chr21	37607376	37916446	-	-2.87019	0.284572
ENSG00000281061.1	Metazoa_SRP	chr15	75540933	75541205	+	-2.86719	0.0455397
ENSG00000281228.1	AL132640.1	chr14	67616903	67617084	+	-2.86107	0.318059
ENSG00000278012.1	RP1-310O13.13	chr20	31970181	31970831	+	-2.85942	0.301958
ENSG00000250377.1	CTC-467M3.3	chr5	88692645	88693972	-	-2.85489	0.169847
ENSG00000239446.1	RP1-76B20.12	chr22	29711820	29719714	-	-2.84879	0.158778
ENSG00000136698.8	CFC1	chr2	130592168	130599575	-	-2.83755	0.144755
ENSG00000233031.1	AC125238.3	chr2	203672175	203672423	-	-2.83634	0.095129
ENSG00000132639.12	SNAP25	chr20	10218830	10307418	+	-2.82467	0.306631
ENSG00000231363.1	RP11-148B18.1	chr1	94247908	94249492	+	-2.82381	0.157883
ENSG00000164438.5	TLX3	chr5	171309284	171312134	+	-2.81956	0.308515
ENSG00000258848.1	GRAMD4P6	chr15	21383821	21384064	+	-2.81752	0.180566
ENSG00000237566.1	AC090955.5	chr3	5099627	5099861	+	-2.81117	0.318059
ENSG00000258386.1	RP11-187E13.2	chr14	32006902	32018685	+	-2.80484	0.0544002
ENSG00000226573.1	CTA-85E5.7	chr22	30105094	30105408	-	-2.8048	0.0258316
ENSG00000157119.11	KLHL40	chr3	42685519	42692544	+	-2.79817	0.268513
ENSG00000168124.2	OR1F1	chr16	3204247	3205188	+	-2.79763	0.32414
ENSG00000113327.14	GABRG2	chr5	162067540	162155536	+	-2.78269	0.32022
ENSG00000226619.1	RP11-301J16.7	chr13	19027837	19028701	+	-2.77256	0.318059
ENSG00000267755.1	AC004623.2	chr19	1376773	1377520	-	-2.77227	0.00831584
ENSG00000231542.1	TAB3-AS1	chrX	30834623	30835300	+	-2.76358	0.0702802
ENSG00000174460.3	ZCCHC12	chrX	118823790	118826968	+	-2.76342	0.310143
ENSG00000197893.13	NRAP	chr10	113588716	113664127	-	-2.76137	0.27713
ENSG00000233767.1	PSMA6P3	chr21	46072085	46072248	-	-2.75903	0.00558687
ENSG00000182938.4	OTOP3	chr17	74935719	74949992	+	-2.75828	3.65131e-46
ENSG00000229724.1	OR2AQ1P	chr1	158796014	158796213	+	-2.7463	0.318059
ENSG00000213568.4	HNRNPA1P13	chr5	136428892	136429854	+	-2.7453	5.0565e-17
ENSG00000196132.11	MYT1	chr20	64151791	64242253	+	-2.74174	0.320841
ENSG00000141161.11	UNC45B	chr17	35147817	35189345	+	-2.73137	0.286062
ENSG00000258782.3	RP11-701B16.2	chr14	59479274	59525437	-	-2.72865	0.245426
ENSG00000254540.1	CTD-2140G10.4	chr11	22361213	22362294	-	-2.72623	0.318059
ENSG00000163380.15	LMOD3	chr3	69106872	69123032	-	-2.72577	0.266823
ENSG00000256925.2	ADGRA1-AS1	chr10	133083073	133088491	-	-2.72296	0.339932
ENSG00000230879.1	RBMX2P4	chr7	12922545	12922920	-	-2.72231	0.0443722
ENSG00000239745.3	RN7SL790P	chrX	74390692	74390989	+	-2.71951	0.0458977
ENSG00000166111.9	SVOP	chr12	108907741	109021240	-	-2.71432	0.310645
ENSG00000225024.1	AC015977.5	chr2	26678219	26678510	-	-2.71273	0.0497357
ENSG00000224717.1	RP11-576D8.4	chr1	205455929	205469024	+	-2.70824	0.188907
ENSG00000230313.1	HCG24	chr6	33144783	33147767	+	-2.70678	0.28717
ENSG00000240045.1	RP11-451G4.2	chr3	155290229	155293775	-	-2.7026	0.263481
ENSG00000224953.1	SRIP3	chrY	6718962	6719180	-	-2.69911	0.19384
ENSG00000251543.1	RP11-60A8.2	chr5	73337906	73338533	+	-2.69906	0.114276
ENSG00000276508.1	CTD-3194G12.1	chr17	36684754	36685129	+	-2.69222	0.0104521
ENSG00000105605.7	CACNG7	chr19	53909335	53943941	+	-2.69092	0.312393
ENSG00000163888.3	CAMK2N2	chr3	184259213	184261463	-	-2.68711	0.296286
ENSG00000280229.1	RP11-470C13.4	chr20	20363691	20365657	+	-2.6867	0.276229
ENSG00000179452.2	GM140	chr1	181236388	181238604	+	-2.6853	0.0842926
ENSG00000249157.1	RP11-229C3.4	chr5	75006713	75007012	-	-2.67835	0.0888541
ENSG00000127588.4	GNG13	chr16	798041	800733	-	-2.67417	0.311544
ENSG00000272027.2	RP11-529E15.1	chr2	34692290	34703606	-	-2.6714	9.83895e-05
ENSG00000122180.4	MYOG	chr1	203083132	203086036	-	-2.66907	0.218239
ENSG00000234670.1	OR6C64P	chr12	55522593	55523417	+	-2.6688	0.33126
ENSG00000146910.11	CNPY1	chr7	155474206	155533862	-	-2.66808	0.29499
ENSG00000229797.1	AC140481.8	chr2	130743538	130755879	-	-2.665	0.336553
ENSG00000177511.5	ST8SIA3	chr18	57350813	57371731	+	-2.65781	0.32924
ENSG00000232889.2	AC087499.4	chr17	20595531	20595708	+	-2.64983	0.0273791
ENSG00000265751.1	RP11-296E23.1	chr18	21380286	21451017	-	-2.64919	0.243208
ENSG00000271792.1	CTB-35F21.5	chr5	139775305	139775472	+	-2.64771	0.0819966
ENSG00000231824.3	C18orf42	chr18	5145285	5197503	-	-2.64424	0.379206
ENSG00000199497.1	RNU1-94P	chr20	31901254	31901426	+	-2.64317	0.318059
ENSG00000153820.12	SPHKAP	chr2	227979950	228181645	-	-2.64221	0.237292
ENSG00000222624.1	RNU2-15P	chr1	65415816	65416006	+	-2.63603	0.318059
ENSG00000236300.2	AC013437.4	chr2	143098123	143098417	-	-2.63603	0.318059
ENSG00000242291.1	RPL36AP51	chr19	21233335	21233652	+	-2.62883	0.0277252
ENSG00000102924.11	CBLN1	chr16	49277917	49281831	-	-2.62282	0.237785
ENSG00000239443.1	PABPC1P10	chr3	155309427	155309807	-	-2.62161	0.00882433
ENSG00000240774.1	RP11-359H3.4	chr3	120484171	120484527	-	-2.62161	0.0109456
ENSG00000273255.1	OR5BP1P	chr11	57055587	57056132	+	-2.6216	0.318059
ENSG00000200047.1	RN7SKP115	chr11	100839630	100839946	+	-2.61436	0.0278114
ENSG00000259569.2	RP11-97O12.3	chr15	88568287	88568562	+	-2.60708	0.0900523
ENSG00000233941.1	RP11-404H14.1	chr6	106358566	106359717	-	-2.60707	0.00578972
ENSG00000253010.1	RN7SKP256	chr6	53415294	53415607	-	-2.59973	0.121561
ENSG00000108878.4	CACNG1	chr17	67044590	67056797	+	-2.59848	0.278659
ENSG00000168631.11	DPCR1	chr6	30940972	30954221	+	-2.59053	0.326057
ENSG00000253403.1	RP11-348M17.2	chr5	161687347	161689408	-	-2.58499	0.318059
ENSG00000234152.1	TCEB2P1	chr13	25365799	25366155	-	-2.58495	0.105368
ENSG00000103310.10	ZP2	chr16	21197450	21214510	-	-2.58117	0.291012
ENSG00000249861.3	LGALS16	chr19	39655894	39660647	+	-2.57757	0.318059
ENSG00000226664.1	RP4-745E8.2	chr1	20294211	20323187	-	-2.57753	0.161149
ENSG00000224706.1	RPS17P13	chr7	37116779	37117185	+	-2.57054	0.00348428
ENSG00000253548.1	PYDC2	chr3	191461163	191461456	+	-2.57007	0.123736
ENSG00000258764.1	RP11-1042B17.4	chr14	60544400	60544654	+	-2.57006	0.162282
ENSG00000260003.1	RP11-279O17.2	chr16	8276263	8295700	-	-2.57004	0.287887
ENSG00000270333.1	RP11-566F5.2	chr10	109661814	109662050	+	-2.57002	0.170436
ENSG00000275038.1	RP11-546B8.6	chr5	171305981	171308755	-	-2.56502	0.352076
ENSG00000253075.1	RN7SKP92	chr14	100487544	100487787	+	-2.56393	0.0838019
ENSG00000251266.1	RP11-340A13.2	chr4	58984282	59046959	+	-2.56263	1.61638e-12
ENSG00000265265.1	RP11-822E23.7	chr17	21519514	21521269	+	-2.55973	0.143871
ENSG00000272157.1	CTD-2168K21.2	chr8	24956621	24957110	+	-2.55941	9.303e-08
ENSG00000184672.11	RALYL	chr8	84182787	84921844	+	-2.55633	0.305702
ENSG00000254478.1	RP11-158I9.1	chr11	118821895	118822084	+	-2.5474	0.318059
ENSG00000274321.1	uc_338	chr1	88520000	88520170	+	-2.54538	0.283404
ENSG00000277583.1	ST7-AS1_2	chr7	116953214	116953324	+	-2.54474	0.0455081
ENSG00000239474.6	KLHL41	chr2	169509702	169526262	+	-2.54463	0.262458
ENSG00000274006.1	DLG2-AS1_1	chr11	84887207	84887419	+	-2.53977	0.318059
ENSG00000250600.1	ROPN1L-AS1	chr5	10441290	10441792	-	-2.53207	0.318059
ENSG00000252484.1	RN7SKP49	chr1	224107282	224107541	-	-2.53206	0.159566
ENSG00000168509.17	HFE2	chr1	146017468	146021918	-	-2.52549	0.289009
ENSG00000231261.1	HMGN2P10	chr22	41709225	41709489	-	-2.52435	0.0858222
ENSG00000241334.2	RPL35AP33	chr16	68477237	68477570	-	-2.52432	0.026915
ENSG00000256422.5	RP11-886D15.1	chr11	104445868	104609321	-	-2.52206	0.301428
ENSG00000240724.2	RPS12P15	chr8	102503753	102504137	+	-2.52042	0.00923499
ENSG00000227795.1	AC092796.1	chr3	29797652	29797825	-	-2.51661	0.318059
ENSG00000258687.1	RP11-218E20.2	chr14	50848122	50865659	+	-2.51661	0.318059
ENSG00000219870.2	RP11-430A19.2	chrX	9179385	9179606	+	-2.5166	0.1577
ENSG00000242483.3	RN7SL293P	chr8	11379395	11379675	+	-2.50881	0.176259
ENSG00000258444.1	CTD-2201G16.1	chr14	23415339	23415686	+	-2.50877	0.318059
ENSG00000264643.1	RP11-118G23.2	chr17	33680577	33680883	+	-2.50449	0.0104276
ENSG00000138100.13	TRIM54	chr2	27282392	27307439	+	-2.50368	0.282177
ENSG00000257512.1	RP11-486A14.1	chr12	93314809	93315941	+	-2.50298	0.0714705
ENSG00000170091.10	HMP19	chr5	174045604	174243501	+	-2.50193	0.29504
ENSG00000151838.11	CCDC175	chr14	59504539	59576831	-	-2.49799	0.23922
ENSG00000264271.2	RN7SL488P	chr1	63529613	63529898	-	-2.49304	0.0893332
ENSG00000276707.1	RP11-445F12.2	chr17	36940049	36943456	-	-2.49249	0.328981
ENSG00000266320.1	MIR3909	chr22	35335640	35335758	+	-2.48526	0.216211
ENSG00000243035.3	RN7SL810P	chr13	77947497	77947772	-	-2.48515	0.0953586
ENSG00000268922.1	CTD-2557P19.4	chr19	8778665	8778861	-	-2.47717	0.318059
ENSG00000116690.11	PRG4	chr1	186296279	186314562	+	-2.46768	2.93248e-14
ENSG00000230299.1	AC093162.3	chr2	85262144	85262267	-	-2.46574	0.11569
ENSG00000168843.13	FSTL5	chr4	161383897	162164035	-	-2.46326	0.269284
ENSG00000268199.2	CTD-3137H5.1	chr19	18441419	18443597	+	-2.46143	0.0623531
ENSG00000249761.1	CTD-2278B20.1	chr5	97336858	97337040	-	-2.4611	0.318059
ENSG00000276521.1	RP11-690D19.4	chr11	102963460	102966628	-	-2.46104	0.175133
ENSG00000238257.1	AP000244.11	chr21	30762682	30762882	-	-2.45451	0.10191
ENSG00000251591.2	CTD-2197M16.1	chr5	36071791	36072079	-	-2.45294	0.209571
ENSG00000156755.10	IGKV1OR-2	chr9	64765054	64765535	-	-2.44733	0.112308
ENSG00000255430.1	CASP1P1	chr11	105122661	105123339	-	-2.44482	0.318059
ENSG00000206422.2	LRRC30	chr18	7231125	7232047	+	-2.43467	0.286082
ENSG00000278052.1	RP11-379L18.3	chr18	34225930	34226429	+	-2.43398	0.343211
ENSG00000278872.1	RP13-895J2.4	chr12	132279256	132280900	-	-2.42717	0.347246
ENSG00000261711.6	FRG2DP	chr16	35477414	35480481	-	-2.42617	5.64771e-20
ENSG00000152910.18	CNTNAP4	chr16	76277278	76559238	+	-2.42432	0.254857
ENSG00000141837.18	CACNA1A	chr19	13206442	13623990	-	-2.41972	0.286078
ENSG00000146216.11	TTBK1	chr6	43243680	43288259	+	-2.41748	0.273625
ENSG00000274452.1	U2	chr17	43290291	43290481	-	-2.41197	0.0297687
ENSG00000278332.1	XXbac-BPGBPG34I8.2	chr6	27510501	27510694	+	-2.41174	0.318059
ENSG00000260701.1	RP11-449J10.1	chr16	77433382	77444336	+	-2.40634	0.307565
ENSG00000244384.3	RN7SL359P	chr2	232649849	232650136	+	-2.40332	0.0856838
ENSG00000251439.1	AC006070.12	chr17	41186944	41187136	-	-2.4033	0.318059
ENSG00000074317.10	SNCB	chr5	176620084	176630556	-	-2.40074	0.31573
ENSG00000081248.10	CACNA1S	chr1	201039512	201112566	-	-2.39866	0.236438
ENSG00000254377.5	MIR124-2HG	chr8	64373328	64383787	+	-2.39627	0.330389
ENSG00000130433.7	CACNG6	chr19	53992288	54012669	+	-2.39574	0.214534
ENSG00000254312.1	MRPL57P7	chr8	98906260	98906517	-	-2.3949	0.159759
ENSG00000243287.2	RPS17P14	chr8	108378831	108379545	-	-2.39487	0.0159982
ENSG00000230572.5	AC027612.3	chr2	91686102	91714745	-	-2.3937	0.338466
ENSG00000233316.3	DSCR10	chr21	38206156	38208644	+	-2.3932	0.00864204
ENSG00000226324.1	RP11-115M14.1	chr1	71367054	71367303	-	-2.39186	0.00475217
ENSG00000259409.1	RP11-521C20.3	chr15	40088832	40089386	+	-2.38874	0.0356687
ENSG00000182870.12	GALNT9	chr12	132196372	132329349	-	-2.38843	0.347865
ENSG00000253560.1	RP11-16P20.2	chr8	27697217	27697526	-	-2.3864	0.212513
ENSG00000270654.1	NUTF2P8	chr2	21362292	21364025	-	-2.38639	0.0587562
ENSG00000251877.1	RNU2-45P	chr6	28410270	28410456	+	-2.38636	0.318059
ENSG00000225349.2	RP11-820K3.2	chr12	31534715	31535247	-	-2.37808	0.00192167
ENSG00000231906.1	RP11-541M12.3	chr10	48546472	48546713	-	-2.36926	0.165871
ENSG00000223962.1	UBBP3	chr2	148863564	148863804	-	-2.36925	0.158545
ENSG00000241354.2	RP11-1042B17.2	chr14	60602146	60602533	-	-2.36599	0.00599221
ENSG00000254366.6	RP11-38H17.1	chr8	77399072	77537290	+	-2.35544	7.10211e-06
ENSG00000116748.19	AMPD1	chr1	114673098	114695618	-	-2.3526	0.263144
ENSG00000217135.2	RP1-140K8.3	chr6	3921847	3922146	+	-2.35191	0.0858548
ENSG00000227064.1	RP3-363L9.1	chrX	132907279	132907575	-	-2.3519	0.196565
ENSG00000231353.1	RP11-5P18.3	chr1	15988182	15988441	+	-2.3519	0.318059
ENSG00000260659.1	RP11-46C24.6	chr16	89226807	89228692	-	-2.35033	0.268915
ENSG00000130477.14	UNC13A	chr19	17601328	17688365	-	-2.34522	0.27439
ENSG00000277710.1	CTD-2314B22.2	chr14	19154134	19155089	+	-2.34317	0.191006
ENSG00000233447.1	AC103563.6	chr2	94974544	94974838	-	-2.34316	0.1984
ENSG00000259836.1	AGGF1P6	chr16	35489237	35490212	+	-2.33814	5.78529e-05
ENSG00000275902.1	RP13-1032I1.11	chr17	81697025	81697714	-	-2.33437	0.208499
ENSG00000279478.1	RP11-200K12.2	chr12	130383364	130383890	+	-2.33436	0.00309764
ENSG00000224850.1	AC108051.3	chr2	103011779	103019898	+	-2.33434	0.0242024
ENSG00000219757.1	RP11-793L10.1	chr6	102453367	102453792	-	-2.33433	0.175671
ENSG00000186335.8	SLC36A2	chr5	151314978	151347590	-	-2.32996	0.31749
ENSG00000267001.1	AC006538.4	chr19	2717769	2740048	-	-2.32931	0.0130147
ENSG00000278381.1	AL050303.11	chr21	13654073	13654356	+	-2.31658	0.184343
ENSG00000150361.11	KLHL1	chr13	69700594	70108493	-	-2.31216	0.310087
ENSG00000261727.2	RP11-1166P10.6	chr16	32008438	32084785	-	-2.31193	0.0757847
ENSG00000133878.8	DUSP26	chr8	33591332	33600106	-	-2.31133	0.121209
ENSG00000186487.17	MYT1L	chr2	1789113	2331260	-	-2.30992	0.273161
ENSG00000253809.1	RP1-149L1.1	chr6	70222758	70242156	+	-2.30764	0.318059
ENSG00000273858.1	RP1-85D24.4	chrY	11042722	11042943	-	-2.30764	0.318059
ENSG00000242547.3	RN7SL169P	chr5	64539504	64539792	+	-2.30764	0.0887819
ENSG00000230573.1	RP11-464C19.2	chr10	3833950	3834728	+	-2.30762	0.00158511
ENSG00000266520.1	RAC1P1	chr18	24685772	24686351	-	-2.30761	0.00246129
ENSG00000277586.1	NEFL	chr8	24950955	24957110	-	-2.30564	8.40469e-19
ENSG00000238139.2	RP11-393N21.1	chr1	67561073	67561446	+	-2.2986	0.0154959
ENSG00000224374.1	RP1-32B1.4	chr6	135259996	135260933	+	-2.29611	0.0561107
ENSG00000172995.16	ARPP21	chr3	35638945	35794496	+	-2.29454	0.18063
ENSG00000279979.1	CTD-2154B17.3	chr5	10675317	10675575	-	-2.28953	0.161851
ENSG00000253629.1	KB-1107E3.1	chr8	101686547	101689093	+	-2.28952	0.16778
ENSG00000181418.7	DDN	chr12	48995149	48999309	-	-2.28501	0.281454
ENSG00000278348.1	Metazoa_SRP	chr15	74162340	74162620	-	-2.2804	0.0845911
ENSG00000233677.1	DDX39BP1	chr6	29906543	29906909	+	-2.2804	0.318059
ENSG00000214285.2	NPS	chr10	127549369	127552639	+	-2.28038	0.16061
ENSG00000271394.1	7SK	chr17	35889558	35889804	+	-2.28037	0.15774
ENSG00000163630.10	SYNPR	chr3	63228315	63616921	+	-2.27539	0.327206
ENSG00000170162.13	VGLL2	chr6	117265558	117273565	+	-2.27452	0.0159986
ENSG00000236889.1	RP11-38J22.1	chr1	206175060	206177246	-	-2.27288	0.0351638
ENSG00000264246.1	RP11-138C24.2	chr18	4430945	4431152	+	-2.27118	0.318059
ENSG00000275502.1	DAOA-AS1_2	chr13	105462302	105462505	+	-2.27118	0.318059
ENSG00000235512.1	TAB3-AS2	chrX	30854321	30854707	+	-2.27117	0.165349
ENSG00000170807.11	LMOD2	chr7	123655807	123664290	+	-2.27081	0.298614
ENSG00000260614.1	RP11-491F9.1	chr16	49287430	49290227	+	-2.27076	0.183159
ENSG00000234247.1	RP11-100E13.3	chr1	224661173	224661886	-	-2.26757	2.78133e-05
ENSG00000125414.18	MYH2	chr17	10521148	10549957	-	-2.2666	0.0931782
ENSG00000227877.6	MRLN	chr10	59736692	59756041	-	-2.26642	0.118688
ENSG00000271014.1	RP11-717A5.1	chr2	85360798	85360925	-	-2.26577	0.153948
ENSG00000248713.1	RP11-766F14.2	chr4	99636529	99654648	-	-2.26475	0.202189
ENSG00000202241.1	RN7SKP186	chr6	30864250	30864552	+	-2.26195	0.0870097
ENSG00000275154.1	U3	chr14	91714915	91715130	-	-2.26191	0.318059
ENSG00000177791.11	MYOZ1	chr10	73631654	73641757	-	-2.25352	0.192499
ENSG00000268120.1	CTD-3193O13.11	chr19	7870561	7871296	+	-2.25286	0.214183
ENSG00000152822.13	GRM1	chr6	146027646	146437598	+	-2.25138	0.297132
ENSG00000263597.1	MIR3936	chr5	132365490	132365599	-	-2.25129	0.0682074
ENSG00000233542.1	RP11-547D24.1	chr1	2013213	2015530	-	-2.24873	0.337548
ENSG00000258613.1	RPL21P7	chr14	65266638	65267690	-	-2.24831	0.00388533
ENSG00000280366.1	RP11-327L9.1	chr9	79975023	79990064	+	-2.24633	2.51372e-05
ENSG00000066405.12	CLDN18	chr3	137998735	138033655	+	-2.24502	0.329389
ENSG00000255111.1	RP11-163O19.8	chr11	49892262	49893777	-	-2.24427	1.77851e-11
ENSG00000179817.4	MRGPRX4	chr11	18172837	18197348	+	-2.24402	3.18679e-08
ENSG00000232161.1	RP11-548K12.7	chr7	57770966	57771173	+	-2.24325	0.318059
ENSG00000249282.1	RP11-432M8.6	chr5	17601882	17602134	-	-2.24325	0.318059
ENSG00000230432.1	AC114803.3	chr2	219299002	219304130	+	-2.24324	0.0834113
ENSG00000270759.1	CTD-2324A24.2	chrX	39791580	39791904	-	-2.24098	0.0300285
ENSG00000252155.1	RNU6-941P	chrY	7378672	7378779	+	-2.23859	0.177979
ENSG00000126550.8	HTN1	chr4	70050402	70058845	+	-2.23797	0.177527
ENSG00000259428.1	HMGB3P26	chr14	103364239	103364820	-	-2.2338	0.277966
ENSG00000226886.1	AC093787.1	chr2	132037787	132037993	-	-2.23378	0.318059
ENSG00000230794.1	AF015720.3	chr21	35713139	35732942	-	-2.23139	0.076993
ENSG00000174521.7	TTC9B	chr19	40216058	40218399	-	-2.23065	0.303733
ENSG00000256008.2	RP11-728G15.1	chr12	120629611	120641591	-	-2.23016	0.341441
ENSG00000145087.12	STXBP5L	chr3	120908072	121424761	+	-2.22932	0.273572
ENSG00000261274.1	RP11-244B22.5	chr16	35207903	35208236	-	-2.22676	0.0331136
ENSG00000228398.3	HMGN2P25	chr3	141865012	141865279	-	-2.2261	0.0451582
ENSG00000105409.15	ATP1A3	chr19	41966582	41997497	-	-2.2258	0.315112
ENSG00000279952.1	RP11-483I24.1	chr12	127462507	127463197	+	-2.22447	0.357313
ENSG00000221638.2	U3	chr2	75627950	75628168	+	-2.22433	0.318059
ENSG00000227055.1	AC009961.5	chr2	159812234	159814009	-	-2.2243	0.159396
ENSG00000148408.12	CACNA1B	chr9	137877789	138124624	+	-2.21735	0.234908
ENSG00000260511.1	RP11-556H2.2	chr16	79105957	79110882	+	-2.21579	0.0105765
ENSG00000250723.5	RP11-79E3.2	chr4	33850591	33979936	+	-2.21475	0.0969422
ENSG00000264706.2	RN7SL217P	chr3	49863375	49863660	-	-2.21474	0.318059
ENSG00000167281.18	RBFOX3	chr17	79089345	79516148	-	-2.21433	0.315803
ENSG00000166736.11	HTR3A	chr11	113974881	113990313	+	-2.21339	7.87987e-23
ENSG00000157851.16	DPYSL5	chr2	26847747	26950351	+	-2.21292	0.314823
ENSG00000279300.1	CTD-3149D2.2	chr19	17622447	17623338	+	-2.21244	0.173658
ENSG00000201448.1	SNORA63	chr1	36418450	36418578	-	-2.21124	0.0796323
ENSG00000241152.3	RN7SL720P	chr9	17053901	17054204	+	-2.20515	0.0865219
ENSG00000280049.1	RP11-324H9.1	chr12	87041916	87042423	+	-2.20513	0.00531434
ENSG00000276431.1	RP11-776A13.4	chr12	30169881	30170091	-	-2.20509	0.318059
ENSG00000259234.5	ANKRD34C-AS1	chr15	79191707	79283945	-	-2.19673	0.0129927
ENSG00000266875.2	RN7SL408P	chr6	134133573	134133868	+	-2.19544	0.157682
ENSG00000231183.3	AC007003.1	chr7	76902491	76919191	+	-2.1943	0.0535961
ENSG00000204455.7	TRIM51BP	chr11	89854953	89862893	+	-2.19322	4.83225e-21
ENSG00000136928.4	GABBR2	chr9	98288109	98709197	-	-2.1902	0.0733111
ENSG00000154415.7	PPP1R3A	chr7	113876777	114075920	-	-2.18701	0.213795
ENSG00000242865.3	RN7SL244P	chr6	53090961	53091257	+	-2.17971	0.170826
ENSG00000171450.5	CDK5R2	chr2	218959655	218962162	+	-2.17909	0.32655
ENSG00000181977.3	PYY3	chrX	50156159	50156371	+	-2.17586	0.318059
ENSG00000282080.1	RP11-69M1.8	chr12	8014093	8019007	-	-2.17586	0.0714817
ENSG00000275909.1	Metazoa_SRP	chr16	48432927	48433208	-	-2.17585	0.161703
ENSG00000273900.1	RP11-459O16.7	chr9	42921443	42921670	-	-2.16913	0.0846857
ENSG00000200376.1	RNU5E-10P	chr11	47576471	47576588	-	-2.16829	0.085277
ENSG00000196188.10	CTSE	chr1	206009264	206023909	-	-2.16655	0.305641
ENSG00000224104.1	AC079809.2	chr7	153144313	153144588	-	-2.16597	0.318059
ENSG00000254686.2	RP1-276E15.1	chr11	35656694	35661339	+	-2.16595	0.0471974
ENSG00000225082.2	DAP3P1	chr1	155586644	155602197	+	-2.1653	0.0356202
ENSG00000241229.3	RN7SL443P	chr20	44007248	44007537	+	-2.16327	0.024974
ENSG00000269681.1	CTD-3187F8.6	chr19	51155288	51155624	-	-2.16309	0.118422
ENSG00000184524.5	CEND1	chr11	787104	790123	-	-2.15963	0.292934
ENSG00000222032.1	AC112721.2	chr2	237428920	237434822	-	-2.15631	0.0859952
ENSG00000252468.1	RNU2-57P	chrY	5019076	5019266	+	-2.15603	0.318059
ENSG00000263494.1	AC004702.2	chr17	20185082	20322973	+	-2.15603	0.318059
ENSG00000228646.3	RPL31P13	chr1	213428708	213429077	-	-2.15602	0.108482
ENSG00000250522.1	AC004066.3	chr4	105540190	105552355	-	-2.15602	0.0118302
ENSG00000234363.1	PPIAP27	chr13	20956179	20956443	-	-2.15601	0.157885
ENSG00000251449.2	MTND1P19	chr4	92702345	92702659	+	-2.15601	0.188514
ENSG00000277693.1	AP003900.6	chr21	10328411	10342737	-	-2.15308	0.130724
ENSG00000116983.12	HPCAL4	chr1	39678648	39691689	-	-2.15261	0.360426
ENSG00000281884.1	Metazoa_SRP	chr7	23489553	23489827	-	-2.14996	0.0472357
ENSG00000101470.9	TNNC2	chr20	45823214	45833745	-	-2.14683	0.245638
ENSG00000231082.1	RP11-514F8.2	chr10	80649797	80653732	+	-2.14602	0.0262223
ENSG00000219532.2	RP3-323K23.3	chr6	131819803	131820091	-	-2.14598	0.177809
ENSG00000201574.1	RNU1-93P	chr2	231133462	231133630	+	-2.14488	0.175294
ENSG00000201321.1	RNA5S9	chr1	228628148	228628266	-	-2.14337	0.0263006
ENSG00000248803.1	RP11-287J9.1	chr5	66622868	66623177	+	-2.13629	0.0830031
ENSG00000277947.1	SNORD3D	chr17	19112419	19112636	-	-2.13588	0.300456
ENSG00000269547.1	CTC-360G5.8	chr19	38915404	38949855	-	-2.13522	0.118039
ENSG00000223625.1	CYCSP32	chr13	19458398	19458718	-	-2.13437	0.038914
ENSG00000280189.1	RP11-491F9.2	chr16	49297143	49299762	+	-2.13237	0.328007
ENSG00000136531.13	SCN2A	chr2	165239402	165392310	+	-2.12838	0.296491
ENSG00000267637.1	RP11-619I22.1	chr17	59784813	59785035	+	-2.12779	0.20467
ENSG00000254558.1	RP11-81M19.3	chr11	89863848	89865550	-	-2.12659	6.08298e-41
ENSG00000256339.1	RP11-233G1.4	chr12	14841092	14844708	+	-2.12574	0.0270187
ENSG00000204555.2	CFTRP3	chr20	30214798	30214976	-	-2.1257	0.225049
ENSG00000261102.2	ATP5J2P6	chr15	66414933	66415198	-	-2.11782	0.41351
ENSG00000268475.1	CTC-435M10.6	chr19	41425359	41426237	+	-2.11549	0.0905105
ENSG00000262366.1	NDUFA3P6	chr16	31174573	31174822	+	-2.11395	0.0501601
ENSG00000234165.1	AC114877.3	chr3	26712307	26713364	+	-2.11063	0.31146
ENSG00000236555.1	AC115115.4	chr2	112346011	112346258	+	-2.10589	0.051512
ENSG00000271660.1	RP1-73A14.2	chrX	146964176	146964485	-	-2.10518	0.0879983
ENSG00000267752.1	RPS10P27	chr18	23672253	23672748	-	-2.10518	0.0399806
ENSG00000272163.1	GS1-72M22.1	chr8	24912165	24914717	-	-2.10149	0.102571
ENSG00000276653.1	RN7SL856P	chr2	25058032	25058329	+	-2.10139	0.0168359
ENSG00000248551.1	RP11-287F9.2	chr4	175346358	175403110	-	-2.09612	0.000110292
ENSG00000249927.1	CTD-2151L9.2	chr5	18893902	18894168	-	-2.09477	0.318059
ENSG00000166862.6	CACNG2	chr22	36563921	36703558	-	-2.09459	0.304201
ENSG00000241130.1	RP11-507J18.1	chr15	50798670	50798951	+	-2.09052	0.129022
ENSG00000228869.1	COX4I1P2	chr13	45671845	45672391	+	-2.08887	0.00238113
ENSG00000202374.1	SNORA62	chr4	67747236	67747386	+	-2.08575	0.188552
ENSG00000144290.16	SLC4A10	chr2	161424332	161985282	+	-2.08456	0.327654
ENSG00000220130.1	RP1-72A23.3	chr6	89001548	89001814	+	-2.08432	0.158092
ENSG00000266059.2	RN7SL140P	chr2	20175346	20175639	+	-2.08432	0.0863821
ENSG00000146926.10	ASB10	chr7	151175698	151187832	-	-2.08405	0.219443
ENSG00000182676.4	PPP1R27	chr17	81833492	81835050	-	-2.08242	0.330042
ENSG00000248618.1	ENPP7P3	chr3	130167790	130168030	-	-2.08067	0.0615261
ENSG00000217179.1	MTCYBP2	chrY	18872102	18872272	+	-2.08046	0.253495
ENSG00000133958.13	UNC79	chr14	93333219	93707876	+	-2.08022	0.311071
ENSG00000267591.1	RP11-689E3.2	chr18	50098742	50099162	+	-2.0759	0.00596682
ENSG00000267220.1	CTC-260E6.9	chr19	20131894	20151908	-	-2.0738	0.168565
ENSG00000265163.1	CDRT8	chr17	15105237	15106187	-	-2.0689	1.73114e-05
ENSG00000186439.12	TRDN	chr6	123216339	123637093	-	-2.06823	0.169128
ENSG00000260153.1	RARRES2P10	chr16	35485766	35486225	-	-2.06819	0.000441891
ENSG00000243620.1	RP11-649A16.1	chr3	146909685	147370656	-	-2.06742	0.253792
ENSG00000231336.1	AC017006.3	chr2	46166789	46167978	-	-2.06584	0.00473038
ENSG00000244512.3	RN7SL28P	chr4	184278936	184279233	+	-2.0653	0.0272156
ENSG00000237221.1	PPEF1-AS1	chrX	18688643	18691604	-	-2.06317	0.138118
ENSG00000217268.1	TXNP7	chr6	74004520	74004812	-	-2.06317	0.163255
ENSG00000258737.2	SUB1P2	chr14	74305425	74306527	+	-2.06316	0.158581
ENSG00000263278.2	CH17-351M24.1	chr17	79598032	79603921	-	-2.06316	0.27927
ENSG00000199666.2	U3	chr1	90657750	90657964	+	-2.06314	0.318059
ENSG00000261234.1	RP11-356O24.1	chr16	65938189	65938453	-	-2.06314	0.318059
ENSG00000266673.1	RP11-822E23.3	chr17	21552509	21552711	+	-2.06314	0.318059
ENSG00000086967.9	MYBPC2	chr19	50432903	50466321	+	-2.06047	0.231619
ENSG00000043355.10	ZIC2	chr13	99981772	99986773	+	-2.05472	0.349093
ENSG00000244066.3	RN7SL148P	chr1	244103932	244104210	+	-2.05249	0.318059
ENSG00000244091.1	RN7SL483P	chr12	94515476	94515760	+	-2.05249	0.318059
ENSG00000258247.1	RP11-167N24.6	chr12	95377208	95380896	-	-2.05249	0.318059
ENSG00000242509.3	RN7SL156P	chr20	36870099	36870402	+	-2.05249	0.085765
ENSG00000223190.1	RN7SKP100	chr20	43063326	43063609	+	-2.05248	0.159619
ENSG00000165566.12	AMER2	chr13	25161684	25172288	-	-2.05222	0.225646
ENSG00000162728.4	KCNJ9	chr1	160081570	160090563	+	-2.05116	0.321305
ENSG00000187135.7	VSTM2B	chr19	29526499	29564479	+	-2.05057	0.28012
ENSG00000168334.8	XIRP1	chr3	39183210	39192596	-	-2.04961	0.217733
ENSG00000267180.1	AC007136.1	chr19	2030853	2031051	-	-2.04935	0.148515
ENSG00000040731.10	CDH10	chr5	24487100	24644978	-	-2.04396	0.160686
ENSG00000274231.1	RP11-131M6.1	chrY	11144250	11144492	+	-2.04389	0.105947
ENSG00000224095.1	AC108051.1	chr2	102967408	102984429	-	-2.04171	0.0588788
ENSG00000248439.2	RPL23AP94	chr4	112530371	112530672	-	-2.0417	0.0907603
ENSG00000250643.1	RP11-93K22.6	chr3	129954105	129969294	-	-2.03963	0.0131019
ENSG00000054356.13	PTPRN	chr2	219289623	219309648	-	-2.03902	0.282256
ENSG00000271097.1	RP11-223J6.1	chr2	87301658	87302251	+	-2.03873	0.00224875
ENSG00000212539.2	U3	chr18	56957270	56957469	+	-2.03663	0.120534
ENSG00000279593.1	RP11-131H24.5	chr14	93895762	93897759	+	-2.03187	0.381432
ENSG00000235133.1	RPL35AP22	chr9	117685254	117685588	-	-2.03085	0.1896
ENSG00000267614.1	AC138472.6	chr19	44536263	44536613	-	-2.03082	0.318059
ENSG00000228170.1	RP1-40E16.11	chr6	3138394	3153062	-	-2.02562	0.38195
ENSG00000229468.1	RPL39P18	chr3	20012452	20012606	+	-2.0249	0.0314825
ENSG00000119283.15	TRIM67	chr1	231162112	231221556	+	-2.02484	0.190355
ENSG00000275002.1	RP11-187E13.3	chr14	31964550	31965095	+	-2.02415	0.32763
ENSG00000242775.1	RP11-875H7.2	chr3	55360443	55361829	-	-2.0199	0.0289851
ENSG00000207231.1	Y_RNA	chr4	185415973	185416086	-	-2.0194	0.0602688
ENSG00000232783.5	FRG2FP	chr3	198110112	198111878	+	-2.01559	0.253353
ENSG00000167654.17	ATCAY	chr19	3879864	3928079	+	-2.0108	0.270067
ENSG00000220370.1	RP3-399J4.2	chr6	94344737	94344962	+	-2.00887	0.318059
ENSG00000230934.1	RP11-402P6.2	chrX	71691932	71692179	+	-2.00887	0.318059
ENSG00000262471.1	RP11-95P2.4	chr16	4130555	4130820	+	-2.00754	0.0350666
ENSG00000235711.4	ANKRD34C	chr15	79293285	79298235	+	-2.00104	0.0103656
ENSG00000229646.2	RP11-330A16.1	chr6	14597514	14599690	-	-2.00017	0.16067
ENSG00000217707.2	SERPINB8P1	chr6	3048835	3049211	+	-1.99781	0.203611
ENSG00000264767.2	RN7SL237P	chr20	38098414	38098700	-	-1.99777	0.165537
ENSG00000222588.1	SNORA19	chr10	119060983	119061111	-	-1.99446	0.0633989
ENSG00000253269.1	CTB-37A13.1	chr5	169772966	169779365	-	-1.99303	0.0111742
ENSG00000218483.1	RP11-554D15.2	chr6	74610449	74610715	-	-1.9928	0.0463859
ENSG00000256982.1	CTD-2555A7.2	chr16	89046172	89052965	-	-1.99138	0.28172
ENSG00000231124.1	UBE2V1P11	chr2	201824548	201824832	+	-1.99066	0.0515226
ENSG00000224583.1	RP11-554D15.4	chr6	74642384	74652002	+	-1.98844	0.0290128
ENSG00000261209.1	SULT1C2P2	chr2	108317725	108318611	+	-1.9866	0.166562
ENSG00000260247.1	SUB1P4	chr16	23537061	23537556	+	-1.98659	0.202658
ENSG00000166670.9	MMP10	chr11	102770503	102780628	-	-1.98159	0.176833
ENSG00000254260.1	RP11-369E15.1	chr8	20941428	20950175	+	-1.97913	2.41427e-05
ENSG00000263107.1	RP11-1113L8.2	chr17	19582116	19582275	-	-1.97911	0.238415
ENSG00000260230.2	FRRS1L	chr9	109130293	109167291	-	-1.97588	0.311815
ENSG00000250259.1	RP11-460I19.2	chr4	1027678	1028972	+	-1.97533	0.158749
ENSG00000253717.1	KB-1299A7.2	chr8	110766863	110772759	+	-1.97528	0.239141
ENSG00000171951.4	SCG2	chr2	223596940	223602503	-	-1.97335	1.64212e-12
ENSG00000258981.1	COX5AP2	chr14	52117602	52117995	+	-1.97198	0.00671134
ENSG00000229203.1	AC103564.7	chr2	131829801	131832031	-	-1.96911	0.0416306
ENSG00000282757.1	RP11-490B18.8	chr16	75694434	75696107	-	-1.96798	0.261073
ENSG00000226919.1	RP11-80B9.1	chr1	240765557	240768680	+	-1.96738	0.320883
ENSG00000267209.5	RP11-693L9.2	chr18	57961231	57964434	-	-1.96396	0.0975763
ENSG00000253393.1	RANP9	chr8	33039523	33039793	+	-1.96394	0.157997
ENSG00000263435.1	RP11-17M24.2	chr17	33976531	33980851	+	-1.96394	0.0901325
ENSG00000270033.1	RP11-51L5.7	chr17	62272487	62282915	-	-1.96394	0.120103
ENSG00000280024.1	RP11-367G12.1	chr12	127372243	127372669	+	-1.96393	0.157714
ENSG00000163157.14	TMOD4	chr1	151169986	151176284	-	-1.96341	0.317014
ENSG00000224335.2	RP11-301M17.2	chr1	148234273	148234489	+	-1.95867	0.14441
ENSG00000171532.4	NEUROD2	chr17	39603536	39609777	-	-1.958	0.132292
ENSG00000237077.1	AC105399.2	chr2	77788382	77793087	+	-1.95252	0.318059
ENSG00000250847.1	CTD-2020P22.1	chr5	121195980	121196210	-	-1.95252	0.318059
ENSG00000260483.2	RP11-151H2.1	chr15	75022980	75023256	+	-1.9525	0.160525
ENSG00000235930.3	HSPE1P12	chr12	10770305	10770605	+	-1.9525	0.166225
ENSG00000240663.3	RN7SL310P	chr18	50206998	50207278	-	-1.9525	0.166225
ENSG00000238013.1	RP11-427P5.2	chr3	46798123	46798390	+	-1.95247	0.157644
ENSG00000261629.1	RP5-842K16.2	chr7	141429711	141431268	-	-1.95247	0.0229168
ENSG00000151025.9	GPR158	chr10	25175062	25602226	+	-1.95211	0.333155
ENSG00000258773.1	RP11-255M2.2	chr15	95080095	95132859	-	-1.952	0.0900868
ENSG00000267744.1	RP11-799D4.1	chr17	35190961	35191702	+	-1.95113	0.312938
ENSG00000269707.1	RP11-13J10.1	chr2	104853285	104926052	+	-1.95012	8.38323e-31
ENSG00000187714.6	SLC18A3	chr10	49610301	49612720	+	-1.94718	3.22208e-05
ENSG00000241767.2	LINC01324	chr3	164714095	164831480	-	-1.94695	0.000832895
ENSG00000212458.1	SNORA48	chr4	1118884	1119013	+	-1.94565	0.199976
ENSG00000104833.10	TUBB4A	chr19	6494319	6502848	-	-1.94542	0.265319
ENSG00000091482.5	SMPX	chrX	21705972	21758163	-	-1.94374	0.232211
ENSG00000230801.1	RP11-243J16.8	chr20	31808503	31808749	-	-1.94095	0.318059
ENSG00000243548.3	RN7SL101P	chr4	28711198	28711476	+	-1.94095	0.318059
ENSG00000251293.1	CTC-552D5.1	chr5	120245448	120333502	-	-1.94095	0.028087
ENSG00000281592.1	Z95116.1	chr22	29126261	29126404	-	-1.93701	0.204265
ENSG00000280809.2	LINC00836	chr10	25651712	25732935	+	-1.93498	0.0225581
ENSG00000197430.10	OPALIN	chr10	96343216	96359365	-	-1.93416	0.125554
ENSG00000215397.3	SCRT2	chr20	661596	676179	-	-1.93268	0.349984
ENSG00000258418.1	RP11-662J14.1	chr14	40386252	40386794	+	-1.93183	0.00693489
ENSG00000177354.11	C10orf71	chr10	49299193	49327487	+	-1.93008	0.02834
ENSG00000229595.1	RP5-1097F14.1	chr1	231117831	231118325	-	-1.92927	0.18335
ENSG00000221345.2	U3	chr6	71126893	71127105	-	-1.92927	0.318059
ENSG00000234644.2	OTX2P1	chr9	75724222	75724575	-	-1.92927	0.318059
ENSG00000253650.1	SMARCE1P4	chr8	37095150	37095390	+	-1.92927	0.318059
ENSG00000212170.1	RNU1-77P	chr15	82174224	82174385	-	-1.92582	0.125813
ENSG00000156885.5	COX6A2	chr16	31427731	31428428	-	-1.92371	0.243121
ENSG00000275362.1	Metazoa_SRP	chr22	18615581	18615900	+	-1.92335	0.0789342
ENSG00000168530.15	MYL1	chr2	210290150	210315190	-	-1.92232	0.129479
ENSG00000228944.1	AC004485.3	chr7	24196662	24255719	-	-1.92044	0.0105528
ENSG00000252809.3	AC135050.1	chr16	31109211	31109318	+	-1.92027	0.469339
ENSG00000198488.10	B3GNT6	chr11	77034398	77041973	+	-1.91835	0.319414
ENSG00000199197.1	RN7SKP72	chr18	1323794	1324085	-	-1.91758	0.162631
ENSG00000276949.1	RP11-118M12.1	chr2	240672530	240672812	+	-1.91754	0.177289
ENSG00000248646.1	RP11-567N4.2	chr4	75361207	75434449	-	-1.91753	0.0591158
ENSG00000258292.1	RP11-536G4.1	chr12	95803097	95823307	+	-1.91711	0.0168097
ENSG00000206739.1	Y_RNA	chr22	19045256	19045367	+	-1.91389	0.163712
ENSG00000229743.2	LINC01159	chr2	104865497	104872595	-	-1.90986	1.12775e-11
ENSG00000256288.1	RP11-277P12.10	chr12	10332861	10338292	-	-1.90855	4.4618e-13
ENSG00000065609.14	SNAP91	chr6	83552880	83709691	-	-1.90762	0.361809
ENSG00000126583.10	PRKCG	chr19	53879190	53907652	+	-1.90666	0.27356
ENSG00000228325.5	IGKV3D-7	chr2	90234812	90235370	+	-1.90574	0.0988711
ENSG00000215444.2	RP5-827A12.2	chr20	51734533	51735067	+	-1.90572	0.033421
ENSG00000236856.1	AC105393.1	chr2	388412	416885	+	-1.9057	0.00549407
ENSG00000259169.1	GNRHR2P1	chr14	60398934	60400013	-	-1.9014	0.125926
ENSG00000267611.1	CTC-461H2.2	chr19	33051515	33051701	+	-1.90115	0.110133
ENSG00000235949.1	AC061961.2	chr2	154696462	154697817	-	-1.89835	0.31028
ENSG00000258536.1	RP11-1053O12.1	chr14	41742639	41742963	+	-1.89706	0.0372905
ENSG00000265818.1	EEF1E1-BLOC1S5	chr6	8015726	8102530	-	-1.89705	0.0042637
ENSG00000187103.3	FUNDC2P3	chr6	146171315	146171847	+	-1.89604	0.388967
ENSG00000186191.7	BPIFB4	chr20	33079644	33111751	+	-1.89394	0.00436622
ENSG00000233219.1	RP11-89N17.3	chr7	33868501	33874231	-	-1.8938	0.102678
ENSG00000253951.1	RP11-447G11.1	chr8	16275681	16276296	+	-1.89378	0.024047
ENSG00000231366.1	RP11-399N22.3	chr10	70794230	70794523	-	-1.89377	0.160302
ENSG00000278528.1	RP11-1348G14.7	chr16	28773824	28777534	-	-1.89152	0.152135
ENSG00000249150.1	CTC-472C24.1	chr5	116820993	116830187	-	-1.88812	0.0703909
ENSG00000124701.5	APOBEC2	chr6	41053304	41064511	+	-1.887	0.294725
ENSG00000235710.4	RP5-1097F14.3	chr1	231184098	231187627	-	-1.88359	0.147732
ENSG00000258074.1	VTI1BP3	chr12	53131350	53131985	+	-1.88294	0.0116439
ENSG00000251278.1	AC006499.2	chr4	10292195	10292708	-	-1.88175	0.188128
ENSG00000216516.1	RP11-317M22.1	chr6	160163539	160163755	-	-1.88172	0.318059
ENSG00000226323.1	AC006150.1	chr7	14814131	14816565	+	-1.88172	0.318059
ENSG00000236822.1	RP11-137J7.2	chr6	142088233	142089219	+	-1.88172	0.318059
ENSG00000280959.1	ACEA_U3	chr17	48382370	48382586	-	-1.88172	0.318059
ENSG00000255305.1	RP11-529A4.7	chr11	89978540	89980661	+	-1.88067	1.82896e-36
ENSG00000261399.1	LA16c-329F2.1	chr16	1713527	1714208	-	-1.87989	0.223514
ENSG00000249988.1	RP11-669M16.1	chr4	14164455	14242813	+	-1.87747	0.000687332
ENSG00000233983.2	RP4-735N21.1	chr1	99464378	99464776	+	-1.87736	0.00974428
ENSG00000244335.3	RN7SL687P	chrX	153666226	153666510	+	-1.87596	0.078785
ENSG00000279321.1	RP11-555K2.4	chr21	9913117	9914846	+	-1.87392	0.000954381
ENSG00000274214.1	RP11-757O6.6	chr18	14253548	14254075	+	-1.87277	7.90913e-10
ENSG00000231513.3	E2F6P4	chrX	136097835	136098348	-	-1.87255	0.00539301
ENSG00000232986.1	RP11-179A7.2	chr13	33657436	33659928	+	-1.87203	0.0195495
ENSG00000230746.1	AC006007.1	chr7	145675882	145681369	-	-1.87119	0.187792
ENSG00000167619.11	TMEM145	chr19	42313325	42325062	+	-1.87099	0.315698
ENSG00000223299.1	RN7SKP108	chr14	96638187	96638514	-	-1.86963	0.318059
ENSG00000235819.1	RP11-359J6.1	chr9	86414282	86414570	+	-1.86963	0.318059
ENSG00000235857.1	CTBP2P1	chrY	56855244	56855488	+	-1.86963	0.318059
ENSG00000260991.2	RP11-616M22.9	chr16	1280161	1280544	-	-1.86962	0.161657
ENSG00000236356.1	AC079584.2	chr2	143799467	143819599	+	-1.86962	0.0324118
ENSG00000233099.1	RP11-375A5.1	chr1	77346046	77349585	-	-1.86961	0.0976012
ENSG00000233131.1	AC096649.1	chr2	175184215	175184607	+	-1.86961	0.069886
ENSG00000271492.1	MEMO1P5	chr13	95394049	95394454	+	-1.8696	0.208527
ENSG00000227298.1	ARAFP3	chr7	63342711	63343200	+	-1.86958	0.24672
ENSG00000257035.1	RP11-351O2.2	chr12	127624153	127626267	+	-1.868	0.322284
ENSG00000118160.13	SLC8A2	chr19	47428017	47472168	-	-1.866	0.284541
ENSG00000261350.1	RP11-80F22.14	chr16	35491174	35492395	-	-1.86327	7.08681e-05
ENSG00000232746.1	RP11-767C1.1	chr3	12877522	12885211	-	-1.86315	0.00642494
ENSG00000256314.1	RP11-338E21.3	chr12	64654060	64655019	-	-1.86087	0.0379979
ENSG00000165588.16	OTX2	chr14	56799905	56810479	-	-1.85883	0.379296
ENSG00000230249.1	RP13-824C8.2	chrX	3112900	3113596	-	-1.85739	0.128582
ENSG00000251256.1	RP11-273B19.1	chr4	54845568	54859241	+	-1.85738	0.0387691
ENSG00000268967.1	RP11-1281K21.10	chr4	49548564	49548855	-	-1.85736	0.318059
ENSG00000101438.3	SLC32A1	chr20	38724462	38729372	+	-1.8552	0.30481
ENSG00000226709.1	FGF12-AS3	chr3	192516831	192521398	+	-1.85405	0.0401598
ENSG00000272619.1	RP11-563K23.1	chr7	143363899	143364229	+	-1.85107	0.280926
ENSG00000233340.1	RP11-25C19.3	chr10	112671812	112677819	-	-1.84938	0.0306669
ENSG00000225016.1	LINC00328-2P	chr13	18809830	18810048	+	-1.84869	0.190966
ENSG00000261259.1	RP11-19N8.2	chr16	32951993	33028037	-	-1.84559	0.188235
ENSG00000278289.4	CT45A6	chrX	135794706	135802656	-	-1.84532	0.143401
ENSG00000253963.1	IGLV3-2	chr22	22873212	22873440	+	-1.84505	0.318059
ENSG00000229612.1	SUMO1P2	chr1	168898136	168898439	+	-1.84504	0.169265
ENSG00000269107.1	RP11-15H20.7	chr19	23257255	23274232	-	-1.84504	0.121256
ENSG00000203573.4	Metazoa_SRP	chr15	40585454	40585751	-	-1.84503	0.163368
ENSG00000219297.1	MRPL42P3	chr6	144136450	144136775	+	-1.84502	0.0848433
ENSG00000277771.1	Metazoa_SRP	chr22	49846456	49846720	+	-1.8432	0.0725331
ENSG00000241942.2	RPS20P20	chr8	71895991	71896330	+	-1.83938	0.0859245
ENSG00000247402.2	CTD-2340E1.2	chr5	102605635	102606197	+	-1.83739	0.0449197
ENSG00000261793.1	RP11-350O14.18	chr9	137168854	137171984	-	-1.8351	7.21742e-05
ENSG00000225554.1	RP11-527D7.1	chr1	241424292	241433492	+	-1.83483	0.22603
ENSG00000271563.1	HIRAP1	chr10	25691537	25692323	+	-1.83445	0.000296269
ENSG00000276493.1	Metazoa_SRP	chr1	32087523	32087813	-	-1.83366	0.0839225
ENSG00000270204.1	RP11-172C16.5	chr11	114517864	114518371	+	-1.83333	0.0650256
ENSG00000232234.2	RP11-203H2.1	chr6	8329655	8342455	+	-1.83258	0.114605
ENSG00000270280.1	RP11-265D20.1	chrX	43000174	43000396	+	-1.83257	0.318059
ENSG00000187730.7	GABRD	chr1	2019324	2030751	+	-1.83221	0.337666
ENSG00000235606.3	AK4P6	chr4	151027090	151027617	+	-1.83151	0.0129915
ENSG00000181908.5	AP003774.4	chr11	64449074	64451657	+	-1.82243	0.0324687
ENSG00000243049.3	RN7SL33P	chr17	2557753	2558094	-	-1.82007	0.318059
ENSG00000238262.1	NTM-IT	chr11	132284302	132285081	+	-1.82002	0.195803
ENSG00000253286.5	CTD-2552K11.2	chr8	123614225	123658570	+	-1.82002	0.0210582
ENSG00000257845.1	RP11-626P14.1	chr14	26775495	26822107	-	-1.82002	0.254363
ENSG00000224573.1	AC083863.5	chr7	32951426	32951656	+	-1.81944	0.148378
ENSG00000159516.8	SPRR2G	chr1	153149582	153150869	-	-1.81801	1.13452e-10
ENSG00000198914.2	POU3F3	chr2	104855511	104860471	+	-1.81628	1.78041e-31
ENSG00000101892.11	ATP1B4	chrX	120362085	120383249	+	-1.81372	0.0598574
ENSG00000256915.1	RP11-221N13.4	chr12	65644334	65663299	+	-1.80832	0.000344804
ENSG00000253229.1	HIGD1AP6	chr8	75302296	75302574	+	-1.80739	0.158413
ENSG00000249888.1	RP11-447H19.2	chr5	43225506	43225813	-	-1.80739	0.159173
ENSG00000242699.3	RN7SL516P	chr2	29681027	29681323	-	-1.80738	0.190742
ENSG00000249111.1	RP11-622J8.1	chr4	59152834	59176146	+	-1.80738	0.168924
ENSG00000215227.4	NUTF2P5	chr10	13870797	13871175	+	-1.80736	0.0887849
ENSG00000275901.1	Metazoa_SRP	chr19	16187313	16187566	+	-1.80433	0.0831347
ENSG00000116981.3	NT5C1A	chr1	39659121	39672038	-	-1.80374	0.1001
ENSG00000265388.2	RN7SL391P	chr12	6344554	6344837	+	-1.80361	0.0217787
ENSG00000272330.1	AC002044.4	chr16	73014319	73014476	-	-1.80358	0.273049
ENSG00000254906.1	RP11-701I24.3	chr11	20670425	20671297	-	-1.80352	0.185273
ENSG00000278971.1	RP11-644A7.2	chr18	70489630	70491205	+	-1.80197	0.22673
ENSG00000271231.1	KRT18P9	chr6	34189780	34191079	+	-1.79915	4.8432e-07
ENSG00000225299.1	RP11-344A5.1	chr10	67052609	67055028	+	-1.7985	0.1822
ENSG00000238069.1	RPLP0P7	chr2	156777706	156778372	-	-1.79807	0.00827214
ENSG00000232096.1	YPEL5P1	chr1	182182730	182183096	-	-1.79599	0.0340757
ENSG00000250981.1	RP11-19O2.1	chr5	16129178	16141602	+	-1.79571	0.000239701
ENSG00000279387.1	CTC-525D6.3	chr19	29506966	29509041	-	-1.795	0.209576
ENSG00000239825.3	RN7SL549P	chr7	100906291	100906572	-	-1.79461	0.318059
ENSG00000256951.1	AC055876.1	chr15	28789199	28789486	+	-1.79461	0.318059
ENSG00000242214.1	MTND3P6	chr3	106896483	106896821	-	-1.79457	0.15775
ENSG00000143858.11	SYT2	chr1	202590596	202710417	-	-1.79155	0.27918
ENSG00000144406.18	UNC80	chr2	209771993	209999300	+	-1.78813	0.276425
ENSG00000201967.1	RN7SKP22	chr19	32862800	32863092	-	-1.78705	0.0149131
ENSG00000265787.1	CYP4F35P	chr18	14337423	14342525	+	-1.78677	3.2061e-11
ENSG00000089169.14	RPH3A	chr12	112570380	112898881	+	-1.78466	0.347685
ENSG00000185028.3	LRRC14B	chr5	191511	195353	+	-1.78251	0.262656
ENSG00000270275.1	TRMT112P7	chr8	54479597	54479963	-	-1.7817	0.0886708
ENSG00000253427.1	RP11-103H7.1	chr8	126474189	126492596	+	-1.78166	0.318059
ENSG00000238323.1	AC068587.1	chr8	12636104	12636252	+	-1.78062	0.0904513
ENSG00000104435.13	STMN2	chr8	79610814	79666175	+	-1.78042	0.00292227
ENSG00000281220.1	AC011404.1	chr5	139278883	139279015	+	-1.78041	0.303861
ENSG00000279082.3	RP1-167O22.1	chr20	21569976	21619674	+	-1.76889	0.251068
ENSG00000260522.1	RP11-352B15.5	chr16	35722268	35722529	-	-1.76869	0.318059
ENSG00000261053.1	NAMPTP3	chr16	35085896	35086119	+	-1.76869	0.318059
ENSG00000267233.1	HNRNPA3P16	chr18	50814392	50815730	+	-1.76868	0.0564713
ENSG00000254048.1	RP11-328K2.1	chr8	58991720	58992938	-	-1.76868	0.0196462
ENSG00000253147.5	RP11-369E15.4	chr8	20953127	20968904	+	-1.76699	8.32406e-09
ENSG00000240680.1	AC016831.3	chr7	130823205	130823511	-	-1.76566	0.023219
ENSG00000201098.1	RNY1	chr7	148987136	148987248	-	-1.76267	0.0531194
ENSG00000228922.1	RP13-210D15.1	chrX	135201731	135215232	+	-1.76262	0.121896
ENSG00000233041.8	PHGR1	chr15	40351033	40356434	+	-1.76079	0.00104025
ENSG00000265735.2	RN7SL5P	chr9	9442060	9442380	+	-1.75863	0.0211343
ENSG00000252774.1	SNORA48	chr15	64342539	64342698	+	-1.75761	0.06534
ENSG00000185105.4	MYADML2	chr17	81939645	81947233	-	-1.75746	0.207893
ENSG00000131095.11	GFAP	chr17	44905008	44916937	-	-1.75598	0.19229
ENSG00000263360.2	RN7SL134P	chr16	82844455	82844757	+	-1.75556	0.157655
ENSG00000172912.4	COX6B1P3	chr22	40569286	40569895	+	-1.75556	0.318059
ENSG00000233854.1	POU6F2-AS2	chr7	38984243	39013551	-	-1.75555	0.0352877
ENSG00000235537.1	AC009411.2	chr2	21630548	21636309	-	-1.75554	0.0384895
ENSG00000229398.1	RP4-620E11.5	chr20	41382383	41383107	+	-1.75375	0.00264195
ENSG00000278109.1	Metazoa_SRP	chr17	43607436	43607723	-	-1.75142	0.065985
ENSG00000171724.2	VAT1L	chr16	77788530	77980107	+	-1.75137	0.265335
ENSG00000266906.1	AC005357.1	chr19	27983032	27983332	-	-1.75135	0.135342
ENSG00000230390.1	LINC01048	chr13	37481467	37484769	-	-1.75035	3.97348e-06
ENSG00000262902.1	RP11-750B16.1	chr17	53105734	53106358	+	-1.75015	0.397122
ENSG00000225106.1	RP11-429E11.2	chr20	61738219	61755056	-	-1.74919	1.2794e-38
ENSG00000235523.1	RP11-63P12.7	chr9	72257336	72257783	+	-1.74831	7.26155e-05
ENSG00000234169.1	AC092168.3	chr2	100669892	100676038	-	-1.74762	0.00253995
ENSG00000217178.1	RP11-9G10.1	chr6	74282266	74282660	+	-1.74676	0.0230697
ENSG00000264245.1	RP11-822E23.4	chr17	21573770	21574073	+	-1.74449	0.0852255
ENSG00000279515.1	FLJ20019	chr2	109344229	109344918	-	-1.74406	0.00159216
ENSG00000222107.1	RN7SKP117	chr5	125350868	125351131	-	-1.74233	0.318059
ENSG00000256378.1	RP11-993B23.1	chr12	27935523	27935749	-	-1.74233	0.318059
ENSG00000274493.1	MRPS17P5	chr6	127909833	127910052	+	-1.74233	0.318059
ENSG00000223836.1	RP11-548K12.2	chr7	57820032	57820410	-	-1.74233	0.184925
ENSG00000241487.3	RN7SL586P	chr14	73040619	73040914	-	-1.7423	0.159923
ENSG00000261298.1	RP11-309M7.1	chr2	234222838	234224514	+	-1.74008	3.36805e-06
ENSG00000265052.2	RN7SL622P	chr17	67977698	67977972	+	-1.73975	0.116058
ENSG00000225105.2	LINC01076	chr13	25193107	25210295	-	-1.73871	0.0781413
ENSG00000251538.5	RP11-166A12.1	chr5	122628952	122730685	-	-1.73852	0.00762536
ENSG00000169340.9	PDILT	chr16	20359170	20404737	-	-1.73502	0.416812
ENSG00000077522.12	ACTN2	chr1	236686454	236764631	+	-1.73495	0.213646
ENSG00000112038.17	OPRM1	chr6	154010496	154246867	+	-1.73487	0.344155
ENSG00000242173.8	ARHGDIG	chr16	268727	283010	+	-1.73416	0.319238
ENSG00000225740.1	TCEB1P6	chrY	17837201	17837528	-	-1.73341	0.192064
ENSG00000230412.1	TCEB1P12	chrY	18068483	18068810	+	-1.73341	0.192064
ENSG00000276205.1	RP11-529O20.2	chrX	131221196	131221436	-	-1.72895	0.318059
ENSG00000259756.1	RP11-625H11.2	chr15	62682916	62690448	-	-1.72894	0.00940941
ENSG00000218187.2	RP11-325O24.1	chr6	127654860	127655278	-	-1.72893	0.0488072
ENSG00000241002.1	RP11-119H12.1	chr4	112738672	112739106	+	-1.72892	0.0463164
ENSG00000280283.1	CTA-481E9.2	chr16	17961597	17962370	+	-1.72777	0.0011765
ENSG00000235279.1	RP11-539E19.2	chr10	51302566	51306709	+	-1.7233	0.068904
ENSG00000204718.3	CNN2P12	chr13	18726706	18727414	+	-1.7233	6.58055e-05
ENSG00000258666.1	RP11-638I2.8	chr14	100333790	100354061	+	-1.72138	0.209848
ENSG00000203878.11	CHIAP2	chr1	111280059	111286116	+	-1.72027	0.00114371
ENSG00000228704.1	RP11-138M12.1	chr6	125425627	125445183	-	-1.71877	4.89217e-05
ENSG00000183783.6	KCTD8	chr4	44173909	44448807	-	-1.71657	0.0294384
ENSG00000275296.1	CH17-118O6.4	chr1	121058948	121059353	-	-1.71546	0.208876
ENSG00000225208.1	RP11-107I14.2	chr10	101311018	101311505	+	-1.71546	0.0839986
ENSG00000241103.1	RP11-398J16.1	chr4	94369833	94370163	+	-1.71545	0.165012
ENSG00000259675.1	RP11-507B12.1	chr15	61639349	61715171	-	-1.71486	1.33636e-06
ENSG00000166317.11	SYNPO2L	chr10	73644881	73663803	-	-1.71222	0.236118
ENSG00000255543.1	RP11-72M10.2	chr11	55267408	55267636	+	-1.71204	0.168925
ENSG00000157017.15	GHRL	chr3	10285675	10292947	-	-1.70977	0.274411
ENSG00000124140.12	SLC12A5	chr20	46021690	46060152	+	-1.70722	0.247739
ENSG00000254836.1	RP1-17K7.3	chr11	32052843	32053260	-	-1.70671	0.145097
ENSG00000250025.2	CTC-359M8.1	chr5	146307098	146376963	-	-1.70566	0.0911527
ENSG00000172867.3	KRT2	chr12	52644558	52652164	-	-1.7055	3.61876e-41
ENSG00000214298.3	MRPS21P6	chr10	125166677	125166937	+	-1.70422	0.372343
ENSG00000240573.1	RP11-354H21.2	chr3	78087404	78092270	+	-1.70182	0.0194108
ENSG00000255133.1	RP11-646J21.2	chr11	33814877	33822095	-	-1.70179	0.158596
ENSG00000236733.1	RP11-203L2.4	chr9	68822403	68843275	-	-1.70179	0.318059
ENSG00000242190.1	RP11-142L1.1	chr3	81762706	81764756	-	-1.70151	0.0538877
ENSG00000266279.1	RP11-849F2.4	chr17	8337697	8338758	+	-1.6959	0.0358354
ENSG00000197444.9	OGDHL	chr10	49734643	49762379	-	-1.69554	0.286279
ENSG00000162188.5	GNG3	chr11	62707658	62709201	+	-1.69388	0.287875
ENSG00000253057.1	RN7SKP57	chr5	111719769	111720061	-	-1.69223	0.109783
ENSG00000260440.2	LINC01544	chr18	61748176	61756646	+	-1.69008	0.258411
ENSG00000270317.1	AC004004.2	chr19	22501699	22501948	-	-1.68981	0.129361
ENSG00000152208.11	GRID2	chr4	92303622	93774556	+	-1.68887	0.173477
ENSG00000215808.2	LINC01139	chr1	238480384	238486023	-	-1.68848	9.43963e-32
ENSG00000204776.6	IGKV1OR-3	chr9	65770955	65771434	+	-1.68809	0.318059
ENSG00000242638.3	RN7SL294P	chr3	75182754	75183048	-	-1.68809	0.318059
ENSG00000258562.2	CTD-2313J17.3	chr15	92762757	92763750	+	-1.68809	0.00897086
ENSG00000222617.1	RN7SKP254	chr15	96486582	96486891	+	-1.68807	0.158263
ENSG00000267398.1	AC006130.4	chr19	2874950	2875592	-	-1.68805	0.159064
ENSG00000259309.1	RP11-19J5.2	chr15	69820756	69822856	-	-1.68805	0.0759153
ENSG00000135312.5	HTR1B	chr6	77462205	77463464	-	-1.68633	5.57915e-09
ENSG00000173404.4	INSM1	chr20	20368121	20370949	+	-1.68602	0.0597957
ENSG00000264434.2	CTD-2006O16.2	chr18	25302126	25302960	+	-1.68397	0.0895704
ENSG00000258552.1	RP11-463C8.5	chr14	77173075	77173652	-	-1.68354	0.294122
ENSG00000240250.3	RN7SL541P	chr5	134517810	134518092	+	-1.6831	0.0640971
ENSG00000225974.1	AC005550.5	chr7	15689075	15690854	-	-1.6829	0.0891103
ENSG00000274685.1	RP11-122K13.15	chr10	133374736	133374869	-	-1.68175	0.0318149
ENSG00000225155.4	TOMM22P5	chr10	118643760	118644198	+	-1.68145	0.000389888
ENSG00000125462.16	C1orf61	chr1	156404250	156430701	-	-1.6811	0.304456
ENSG00000214047.4	RPS11P7	chrX	39865424	39865888	+	-1.68104	0.0172056
ENSG00000242041.1	RP11-70F11.2	chr12	49863173	49863503	+	-1.67984	2.58848e-05
ENSG00000146809.12	ASB15	chr7	123567010	123639481	+	-1.67875	0.237539
ENSG00000104879.4	CKM	chr19	45306414	45322977	-	-1.67661	0.149833
ENSG00000259007.1	RP11-463J10.3	chr14	51967003	51969800	-	-1.67649	0.0416053
ENSG00000260165.1	CTD-2323K18.3	chr15	75480661	75480836	+	-1.67603	0.067073
ENSG00000243187.1	CCDC39-AS1	chr3	180680084	180700449	+	-1.67553	0.00862574
ENSG00000239577.3	RN7SL388P	chrX	72198712	72199050	+	-1.67494	0.00081003
ENSG00000265072.1	MIR3652	chr12	103930425	103930555	+	-1.67482	0.343835
ENSG00000275853.1	Metazoa_SRP	chr7	55731100	55731403	+	-1.67419	0.158652
ENSG00000233619.1	AC006328.9	chrY	25487284	25487662	-	-1.67419	0.166817
ENSG00000254619.1	RP11-646J21.4	chr11	33810145	33811178	+	-1.67417	0.162591
ENSG00000280098.1	AC011155.1	chr18	52409042	52409257	+	-1.67417	0.318059
ENSG00000236171.1	RP11-501J20.3	chr10	117196168	117196654	-	-1.67416	0.0584441
ENSG00000106341.10	PPP1R17	chr7	31686715	31708455	+	-1.67378	0.303041
ENSG00000250048.1	LINC00603	chr5	40052291	40053324	+	-1.67275	2.05484e-09
ENSG00000237798.1	AC010894.5	chr2	174575227	174587726	+	-1.66922	0.034832
ENSG00000277531.1	LLNLF-187D8.1	chr19	46424697	46425237	-	-1.66874	0.212687
ENSG00000264000.1	RP11-286N3.2	chr18	5567130	5570942	+	-1.66677	0.0198055
ENSG00000229423.2	RPL27AP8	chr13	47766640	47767085	-	-1.6664	0.0406091
ENSG00000119125.16	GDA	chr9	72114595	72257193	+	-1.66573	1.41296e-09
ENSG00000259333.1	RP11-630H24.4	chr17	63900643	63900879	+	-1.66427	0.0538049
ENSG00000253615.1	RP11-597M17.2	chr8	27903566	27903715	+	-1.66424	0.000420381
ENSG00000223876.1	RPS27P1	chr10	91544852	91545098	+	-1.66242	0.201342
ENSG00000259530.1	RP11-259A24.1	chr15	61598514	61605241	+	-1.66225	5.79894e-07
ENSG00000241562.2	RPL7P5	chr15	99551382	99552117	-	-1.66207	8.81753e-05
ENSG00000270112.3	RP11-742D12.2	chr18	46756487	46764408	+	-1.66168	0.266208
ENSG00000213032.3	NDUFA3P3	chr1	225964179	225964428	+	-1.66017	0.318059
ENSG00000243453.1	COX7BP1	chr22	35194699	35194942	-	-1.66017	0.318059
ENSG00000253750.1	RP11-21C4.4	chr8	64554236	64554475	-	-1.66017	0.318059
ENSG00000279023.1	RP13-895J2.10	chr12	132360734	132361198	+	-1.66016	0.113618
ENSG00000240775.1	RP11-170N16.2	chr4	122840343	122840690	+	-1.65751	0.0770481
ENSG00000275090.1	RN7SL296P	chr3	33103008	33103306	+	-1.65733	0.149425
ENSG00000251633.3	GYG1P1	chr8	73905357	73915010	-	-1.65722	0.0465269
ENSG00000248837.5	RP11-412P11.1	chr4	22997551	23056862	+	-1.65273	5.46311e-05
ENSG00000227012.2	RP1-97J1.2	chr6	111900489	111901851	-	-1.65119	7.59153e-07
ENSG00000100884.9	CPNE6	chr14	24070837	24078100	+	-1.64907	0.110688
ENSG00000238166.2	RP11-160C18.4	chr15	78752107	78753373	+	-1.64647	0.192027
ENSG00000230339.2	RP11-434D2.8	chr17	20554137	20554380	+	-1.64603	0.318059
ENSG00000253840.1	RP11-767C6.1	chr8	54247633	54247906	+	-1.64603	0.318059
ENSG00000273846.1	Metazoa_SRP	chr22	21379382	21379701	-	-1.646	0.163917
ENSG00000232636.2	RP11-342C20.2	chr13	87427200	87447235	-	-1.646	0.043946
ENSG00000255244.1	RP11-583F24.8	chr11	18934985	18939721	+	-1.64599	0.068269
ENSG00000238158.6	RP11-420L9.4	chr6	3831933	3855737	+	-1.64597	0.157664
ENSG00000229294.1	RP5-1044H5.1	chr1	65279456	65306521	-	-1.64447	0.00808542
ENSG00000224813.2	SEPT14P13	chr1	485032	485211	-	-1.64295	0.0960367
ENSG00000264618.2	RN7SL732P	chrX	39786524	39786823	-	-1.64202	0.11005
ENSG00000252992.1	SCARNA11	chr11	117263799	117263952	+	-1.63968	0.156544
ENSG00000276335.1	MIR205	chr1	209432133	209432242	+	-1.6392	0.0338738
ENSG00000263761.2	GDF2	chr10	47322490	47326270	+	-1.639	1.48815e-08
ENSG00000162267.12	ITIH3	chr3	52794768	52809009	+	-1.63845	0.00652032
ENSG00000250337.5	LINC01021	chr5	27472292	27496401	+	-1.63843	4.00569e-23
ENSG00000181511.5	RP4-655L22.4	chrX	120733094	120733396	+	-1.63828	0.140578
ENSG00000281834.1	Metazoa_SRP	chr6	33601007	33601255	-	-1.63757	0.121978
ENSG00000255429.1	RP11-643G5.6	chr11	89546637	89589611	-	-1.6341	0.0856826
ENSG00000232690.1	HSPE1P9	chr2	234455157	234455783	-	-1.6317	0.158341
ENSG00000258368.1	ZNF970P	chr12	37575449	37576384	+	-1.6317	0.196164
ENSG00000257105.1	RP11-259O18.4	chr12	8987175	8996566	-	-1.6317	0.0558607
ENSG00000222874.1	RN7SKP33	chr20	46859333	46859672	+	-1.63169	0.1621
ENSG00000239924.1	RPL29P22	chr11	63115880	63116338	-	-1.63169	0.1578
ENSG00000228667.1	RP11-129O7.2	chr10	24867645	24868190	+	-1.63169	0.318059
ENSG00000236099.1	AC013403.13	chr2	27158563	27159229	-	-1.63169	0.318059
ENSG00000243541.3	RN7SL104P	chr2	15950689	15950981	-	-1.63169	0.318059
ENSG00000276031.1	RN7SL197P	chr20	49721949	49722247	+	-1.63169	0.318059
ENSG00000186825.5	C2orf27B	chr2	131794961	131801661	-	-1.63027	0.177621
ENSG00000124507.10	PACSIN1	chr6	34466061	34535231	+	-1.62819	0.270023
ENSG00000236069.1	RP5-1011O1.3	chr1	192529579	192538102	+	-1.62701	0.0300914
ENSG00000183715.13	OPCML	chr11	132414977	133532519	-	-1.62599	0.250627
ENSG00000249020.1	SNORA58	chr3	131479097	131479233	-	-1.62571	0.178715
ENSG00000101306.10	MYLK2	chr20	31819308	31834689	+	-1.6254	0.240458
ENSG00000137766.16	UNC13C	chr15	54012904	54633414	+	-1.62538	0.0931879
ENSG00000226286.1	RP1-163G9.2	chr1	3132927	3133709	-	-1.62428	0.0118961
ENSG00000261552.1	RP11-264B17.5	chr16	28989140	28990778	-	-1.62246	0.159158
ENSG00000233932.4	CTXN2	chr15	48191539	48203756	+	-1.62124	0.226493
ENSG00000254200.1	RPL7AP33	chr5	173225836	173226423	-	-1.6207	0.0179919
ENSG00000258588.3	TRIM6-TRIM34	chr11	5596725	5644398	+	-1.62064	0.0181774
ENSG00000201376.1	SNORA70	chr14	51244090	51244224	+	-1.61863	0.278104
ENSG00000126545.13	CSN1S1	chr4	69931081	69946574	+	-1.61768	0.000131648
ENSG00000271202.1	PRR13P7	chr8	91909738	91910167	-	-1.61728	0.222158
ENSG00000237319.1	RP1-136J15.1	chrX	109636834	109637063	+	-1.61727	0.318059
ENSG00000259978.1	MRPS21P8	chr16	49764454	49764688	+	-1.61727	0.318059
ENSG00000261419.1	RP11-57A19.4	chr16	28659696	28740781	-	-1.61727	0.318059
ENSG00000253901.1	RP11-122C21.1	chr8	91542924	91907619	-	-1.61726	0.0085415
ENSG00000235149.1	RP11-45I20.1	chr4	185918140	185919460	+	-1.61726	0.110886
ENSG00000278343.1	RP5-1077H22.1	chr6	958324	962272	-	-1.61685	0.0785274
ENSG00000116147.16	TNR	chr1	175315194	175743770	-	-1.61581	0.244885
ENSG00000222352.1	RN7SKP221	chr22	21545344	21545644	-	-1.61545	0.0440681
ENSG00000219790.3	OSTCP6	chr6	56975606	56976062	-	-1.61511	0.00534804
ENSG00000253530.1	RP11-103H7.3	chr8	126518698	126522351	+	-1.61505	0.0877445
ENSG00000229533.1	AC003986.5	chr7	19144293	19146253	+	-1.61238	4.27491e-21
ENSG00000261938.1	RP11-461A8.1	chr16	3581181	3583266	+	-1.6115	0.0442498
ENSG00000254306.1	RP11-150O12.4	chr8	37600537	37625873	-	-1.60881	0.257674
ENSG00000111049.3	MYF5	chr12	80716912	80719673	+	-1.60797	0.319384
ENSG00000254559.1	RP11-304M2.5	chr11	203623	205470	+	-1.6076	0.00954679
ENSG00000233870.1	AC007881.4	chr2	71178587	71178773	+	-1.6072	0.0580678
ENSG00000280981.1	Metazoa_SRP	chr7	45031236	45031495	+	-1.60403	0.121812
ENSG00000279005.1	RP5-1186P10.1	chr7	74633510	74633884	-	-1.60269	0.0873161
ENSG00000227535.2	RP11-809N15.2	chr6	104831129	104845820	-	-1.60266	0.318059
ENSG00000259608.1	RP11-23A22.1	chr15	85958717	85958971	-	-1.60266	0.318059
ENSG00000185615.15	PDIA2	chr16	283152	287215	+	-1.60202	0.371405
ENSG00000271178.1	IGHV3OR16-13	chr16	33827214	33827661	+	-1.59954	0.224892
ENSG00000270411.1	RP13-379L11.3	chr20	58097267	58097591	+	-1.59927	0.00147468
ENSG00000253376.1	RP11-44D19.1	chr8	57889576	57890809	-	-1.59857	0.0849687
ENSG00000257645.1	RP11-804F13.2	chr12	38532895	38533050	-	-1.5968	0.0157172
ENSG00000229834.1	RP11-48L13.1	chr9	29636486	29636853	+	-1.59539	0.206779
ENSG00000200385.1	SNORA42	chr14	37720425	37720561	+	-1.59361	0.351716
ENSG00000223513.1	ATP6V0E1P2	chr3	41859350	41859594	-	-1.59303	0.0809131
ENSG00000242908.6	AADACL2-AS1	chr3	151751443	151928175	-	-1.59069	9.08002e-08
ENSG00000262526.2	CTD-2545G14.7	chr17	7240427	7244635	-	-1.59012	0.0571974
ENSG00000225370.1	AC011515.2	chr19	54671231	54672591	+	-1.58932	4.05964e-05
ENSG00000231662.1	RP11-686D16.1	chr6	19290319	19321021	-	-1.58917	0.00186644
ENSG00000163394.5	CCKAR	chr4	26481400	26490462	-	-1.58885	0.43214
ENSG00000279702.1	RP11-347N5.3	chr13	102299790	102300272	-	-1.58819	0.0465385
ENSG00000228082.1	RP1-121G13.2	chr6	100427118	100437484	+	-1.58818	0.0791257
ENSG00000177108.5	ZDHHC22	chr14	77131270	77142734	-	-1.58814	0.366516
ENSG00000232132.1	NDFIP2-AS1	chr13	79477364	79481231	-	-1.58794	0.213582
ENSG00000200198.1	RN7SKP211	chr6	105904373	105904687	+	-1.58792	0.157669
ENSG00000202351.1	RN7SKP204	chr6	13547704	13548013	+	-1.58792	0.318059
ENSG00000227624.2	SNRPEP3	chr16	20238972	20239247	-	-1.58792	0.318059
ENSG00000279646.1	AC016577.1	chr5	156658587	156660435	-	-1.58792	0.318059
ENSG00000252558.1	RNU6-914P	chr8	98192205	98192313	-	-1.58465	0.251375
ENSG00000161509.13	GRIN2C	chr17	74842023	74861504	-	-1.58431	0.26264
ENSG00000249568.1	RP11-234O6.2	chr4	161378953	161388417	+	-1.5843	0.278232
ENSG00000185390.2	FGF7P2	chr21	13349265	13350648	+	-1.58417	0.120539
ENSG00000206647.1	SNORA2	chr2	10155072	10155206	-	-1.58361	0.310592
ENSG00000221553.1	AC004924.1	chr11	67933214	67933362	+	-1.58344	0.00268317
ENSG00000259669.5	RP11-643A5.2	chr15	53947624	53976908	-	-1.58249	0.156108
ENSG00000256774.1	RP11-268P4.2	chr12	22596228	22596551	+	-1.5823	0.237565
ENSG00000230498.1	RP4-564M11.2	chr1	77067920	77078482	+	-1.5823	0.00128248
ENSG00000270377.1	RP11-384L8.2	chr3	32243847	32244018	-	-1.58065	0.23324
ENSG00000234790.1	NUTF2P4	chr1	112748095	112748475	+	-1.58057	0.0625783
ENSG00000233067.2	PTCHD1-AS	chrX	22259797	23293146	-	-1.57938	0.1704
ENSG00000261710.1	RP11-953B20.1	chr8	142089827	142091619	+	-1.57513	0.201743
ENSG00000235637.1	RP11-457D2.3	chr10	17862887	17865471	-	-1.57482	0.103898
ENSG00000241853.1	RP11-147K6.1	chr4	88163579	88163967	+	-1.57368	0.0356707
ENSG00000235198.1	CTA-109P11.1	chr10	117562084	117572457	-	-1.57307	0.0522039
ENSG00000241992.3	RN7SL831P	chr1	96583209	96583527	+	-1.57305	0.157823
ENSG00000227361.1	RPS24P7	chr2	61803143	61803388	+	-1.57305	0.318059
ENSG00000239679.3	RN7SL193P	chr4	43863274	43863549	+	-1.57305	0.318059
ENSG00000250831.1	CTD-2232E5.2	chr5	89466537	89470039	-	-1.57305	0.318059
ENSG00000261548.1	HLA-P	chr6	29800415	29802425	+	-1.57305	0.0583453
ENSG00000223637.7	RBMY2EP	chrY	21394991	21401585	-	-1.57305	0.0711074
ENSG00000250253.3	RP11-1072N2.2	chr5	85210060	85210903	-	-1.57304	0.101884
ENSG00000271423.1	CYCSP1	chr14	76633714	76634028	+	-1.57304	0.159446
ENSG00000263655.1	RP11-25L3.3	chr18	73914405	74034161	-	-1.57303	0.0268211
ENSG00000179826.6	MRGPRX3	chr11	18120955	18138480	+	-1.573	3.41949e-09
ENSG00000222404.1	RN7SKP281	chr2	157298807	157299158	-	-1.57228	0.100027
ENSG00000268191.1	CTD-2396E7.10	chr19	6494320	6495025	+	-1.5719	0.162575
ENSG00000135824.12	RGS8	chr1	182641816	182684576	-	-1.5716	0.264886
ENSG00000223198.1	RNU2-22P	chr2	231501990	231502201	-	-1.57032	0.000723052
ENSG00000105696.8	TMEM59L	chr19	18607430	18621039	+	-1.56823	0.305222
ENSG00000130287.13	NCAN	chr19	19211973	19252233	+	-1.56761	0.272465
ENSG00000263146.2	RP11-849I19.1	chr18	78976555	78979074	-	-1.5666	4.84754e-14
ENSG00000058335.15	RASGRF1	chr15	78959947	79090773	-	-1.56605	0.319739
ENSG00000279326.1	RP5-1136A10.1	chr7	80972516	80974724	-	-1.56559	6.40691e-10
ENSG00000235979.8	AC004448.5	chr17	19417804	19492991	-	-1.56356	0.290496
ENSG00000131910.4	NR0B2	chr1	26911489	26913966	-	-1.56305	0.402079
ENSG00000237961.4	RP11-1281K21.1	chr4	49238032	49245419	-	-1.56229	2.66231e-06
ENSG00000213644.2	SAPCD2P1	chr7	64181710	64182893	+	-1.56192	0.336148
ENSG00000145198.14	VWA5B2	chr3	184230429	184242329	+	-1.5618	0.332969
ENSG00000229337.1	AC079305.8	chr2	177155622	177212662	-	-1.56048	0.0853241
ENSG00000228547.5	OR7E26P	chr10	14999050	15000055	-	-1.5598	0.139119
ENSG00000219867.1	RP11-40G16.1	chr6	91815843	91816428	-	-1.55911	6.15684e-05
ENSG00000067715.13	SYT1	chr12	78863993	79452008	+	-1.5589	0.288451
ENSG00000269608.1	CTB-167G5.3	chr19	53616802	53617254	+	-1.55839	0.0209067
ENSG00000276507.1	RP11-769N22.2	chr4	29010619	29011021	-	-1.55801	0.0947225
ENSG00000277743.1	RP11-757O6.7	chr18	14346214	14346923	-	-1.55801	0.0200741
ENSG00000223719.1	AC024162.2	chr3	6692319	6693088	+	-1.558	0.2108
ENSG00000239413.1	RPS27P23	chr12	101424441	101424691	+	-1.558	0.318059
ENSG00000277482.1	RP11-762H8.5	chr15	78299701	78299924	+	-1.558	0.318059
ENSG00000280976.1	Metazoa_SRP	chr4	138988030	138988288	+	-1.558	0.318059
ENSG00000173349.5	SFT2D3	chr2	127701508	127705242	+	-1.558	0.157672
ENSG00000234108.1	RP11-115A15.2	chr1	80495903	80496233	+	-1.55799	0.15893
ENSG00000233684.2	AC079779.6	chr2	317912	342118	+	-1.55747	0.00405282
ENSG00000226698.1	RP1-50O24.6	chr1	26876133	26878245	+	-1.55536	0.337724
ENSG00000213076.3	yR211F11.2	chr6	158921271	158922150	-	-1.5541	0.0195555
ENSG00000223027.1	SNORA57	chr10	26789017	26789157	+	-1.5539	0.25248
ENSG00000227466.1	RP11-397C12.1	chr1	66042500	66050718	-	-1.55299	0.0649876
ENSG00000129170.8	CSRP3	chr11	19182030	19210573	-	-1.55024	0.247484
ENSG00000205927.4	OLIG2	chr21	33025845	33029196	+	-1.54981	0.0412818
ENSG00000165694.9	FRMD7	chrX	132076993	132128020	-	-1.54963	4.12009e-14
ENSG00000265099.1	RP11-344E13.1	chr17	20938023	20938344	-	-1.54916	0.0560661
ENSG00000271257.1	CTD-2117L12.3	chr5	58503295	58503700	+	-1.54904	0.140482
ENSG00000239500.2	RP1-169K13.3	chrX	118116179	118116800	-	-1.54708	0.000734997
ENSG00000243510.3	RN7SL111P	chr2	118016385	118016669	+	-1.54507	0.16747
ENSG00000256263.1	DDX11L8	chr12	12310	13501	+	-1.54441	0.257716
ENSG00000235152.1	RP5-865N13.2	chr1	232160091	232185643	+	-1.54433	0.001811
ENSG00000248984.1	AC004054.1	chr4	91108023	91112790	-	-1.54289	0.32581
ENSG00000240606.3	RN7SL564P	chr6	122745280	122745529	+	-1.54283	0.318059
ENSG00000256835.1	GS1-410F4.5	chr12	67978107	67978387	-	-1.54283	0.318059
ENSG00000240426.1	RP11-356M17.1	chr4	76401251	76401569	+	-1.54281	0.15762
ENSG00000251172.1	RP11-529P9.1	chr3	97481177	97481506	-	-1.54281	0.158486
ENSG00000213179.4	RPL17P41	chr17	67784753	67785293	+	-1.5428	0.0256167
ENSG00000185352.8	HS6ST3	chr13	96090839	96839562	+	-1.54228	1.53369e-31
ENSG00000233920.1	RP5-1061H20.5	chr1	229223461	229227562	-	-1.5419	0.0202035
ENSG00000259989.1	CTD-2555A7.1	chr16	88984032	88995369	+	-1.53813	0.0319418
ENSG00000271063.1	SNRPGP17	chr17	59281130	59281343	+	-1.53755	0.0945123
ENSG00000233191.1	AC006372.6	chr7	157513294	157516841	+	-1.53734	3.39985e-07
ENSG00000231031.6	AC008271.1	chr2	15690782	15744339	+	-1.53621	0.0181593
ENSG00000250657.1	RP11-1E6.1	chr4	43340875	43345600	+	-1.5356	0.0797571
ENSG00000253934.2	MRPL49P2	chr8	16374618	16375082	+	-1.53552	0.00309107
ENSG00000125726.10	CD70	chr19	6583183	6604103	-	-1.53512	6.51098e-13
ENSG00000258120.1	KRT128P	chr12	52632866	52634456	-	-1.53391	2.94614e-16
ENSG00000178233.17	TMEM151B	chr6	44270466	44307506	+	-1.53306	0.345691
ENSG00000228081.2	RP11-385M4.2	chr1	209173014	209173375	+	-1.53281	0.0326094
ENSG00000263999.2	RN7SL42P	chr11	59214406	59214699	-	-1.53074	0.237043
ENSG00000270538.1	RP11-3B7.7	chr3	49252129	49252264	-	-1.52966	0.332877
ENSG00000232983.2	RP11-296L22.7	chr9	34546524	34546996	-	-1.52966	0.207633
ENSG00000251216.1	RP11-161D15.3	chr4	173924207	173990861	-	-1.5293	0.000312361
ENSG00000137142.4	IGFBPL1	chr9	38408994	38424447	-	-1.52908	2.07388e-05
ENSG00000259749.1	CTD-2022H16.2	chr15	30005205	30006430	+	-1.52876	2.979e-06
ENSG00000259485.1	CTD-2147F2.1	chr15	97295881	97432094	+	-1.52853	0.0172377
ENSG00000278701.1	Metazoa_SRP	chr17	20340743	20341045	+	-1.52744	0.214063
ENSG00000216629.1	OR2W4P	chr6	27977150	27978075	+	-1.52741	0.318059
ENSG00000225613.2	LINCMD1	chr6	52146814	52151119	-	-1.52721	0.368963
ENSG00000257230.1	RP11-272B17.2	chr12	59523278	59524184	-	-1.5268	0.0351558
ENSG00000248120.1	RP11-301A5.2	chr5	40967505	40967763	-	-1.52541	0.190125
ENSG00000118733.16	OLFM3	chr1	101802574	101997030	-	-1.5245	0.310104
ENSG00000213760.10	ATP6V1G2	chr6	31544462	31548427	-	-1.52431	0.305032
ENSG00000252800.1	SCARNA20	chr14	63479272	63479413	+	-1.52396	0.287355
ENSG00000249102.1	CTD-2066L21.1	chr5	33008994	33025724	+	-1.52315	6.89196e-09
ENSG00000206702.1	RNU1-11P	chr6	13214056	13214219	+	-1.52265	0.150873
ENSG00000232643.1	LINC00385	chr13	30154066	30154586	+	-1.52231	0.0192705
ENSG00000184956.15	MUC6	chr11	1012821	1036706	-	-1.5221	0.433675
ENSG00000269883.1	RP11-463C8.7	chr14	77140683	77142996	+	-1.52048	0.384587
ENSG00000104722.13	NEFM	chr8	24913012	24919098	+	-1.51892	0.00171041
ENSG00000279958.1	RP11-12O16.1	chr15	33105758	33106236	-	-1.51768	0.00225549
ENSG00000164061.4	BSN	chr3	49554489	49671545	+	-1.51704	0.194175
ENSG00000223999.1	LL22NC03-102D1.18	chr22	22692778	22693312	-	-1.5159	0.138889
ENSG00000125820.5	NKX2-2	chr20	21511010	21514026	-	-1.5153	0.016181
ENSG00000273301.1	RP11-314B1.2	chr2	225698514	225703654	+	-1.5143	0.131043
ENSG00000249145.1	RP11-774O3.2	chr4	8320176	8323863	+	-1.51274	0.0767959
ENSG00000279379.1	RP11-84N19.1	chr4	19257951	19258337	-	-1.51192	0.157851
ENSG00000256125.1	RP5-944M2.4	chr12	126458462	126458792	-	-1.51189	0.161307
ENSG00000269292.1	CTB-12A17.3	chr19	46609277	46610779	-	-1.51189	0.318059
ENSG00000261434.1	CTD-2083E4.7	chr5	195778	196341	+	-1.51122	0.291419
ENSG00000227399.1	RP11-118F2.2	chr9	92006062	92006544	+	-1.51035	0.00653843
ENSG00000236741.4	RP4-560B9.4	chr1	171762074	171762524	+	-1.50927	0.0168325
ENSG00000232359.1	AC104777.1	chr2	150595102	150620067	-	-1.50902	0.0136325
ENSG00000202533.1	Y_RNA	chr5	132468147	132468257	+	-1.50883	0.188528
ENSG00000223536.5	AC008069.1	chr2	16728124	16767555	+	-1.50635	0.0249389
ENSG00000238001.2	SNRPCP1	chr9	32676063	32676520	-	-1.50554	0.0039774
ENSG00000279484.1	KLHL30-AS1	chr2	238152889	238155994	-	-1.50548	3.18871e-06
ENSG00000259076.1	RP11-973N13.3	chr14	64552694	64596536	-	-1.50537	0.0808054
ENSG00000228616.1	RP11-66N11.7	chrX	153610694	153612925	+	-1.50527	0.0110192
ENSG00000147488.11	ST18	chr8	52110839	52460959	-	-1.50425	0.303682
ENSG00000277302.1	MIR7844	chr12	94571231	94571352	-	-1.50188	0.0804642
ENSG00000239995.2	TPT1P11	chr2	48632856	48633353	-	-1.50178	0.0250334
ENSG00000147246.9	HTR2C	chrX	114584078	114910061	+	-1.49997	1.8346e-09
ENSG00000007933.12	FMO3	chr1	171090877	171117819	+	-1.49912	3.50167e-21
ENSG00000258805.1	ADIPOR1P2	chr14	94633705	94634524	+	-1.49785	2.76984e-05
ENSG00000254236.1	KB-1639H6.2	chr8	103020187	103021428	-	-1.49622	0.0838857
ENSG00000234244.1	RP11-139J15.5	chr10	18746433	18747853	+	-1.49622	0.0471761
ENSG00000262262.1	RP11-815I9.3	chr17	18638019	18638370	-	-1.4962	0.160543
ENSG00000275642.1	Metazoa_SRP	chr19	1724115	1724395	+	-1.49619	0.318059
ENSG00000235813.1	RP11-308B5.2	chrX	134599457	134606254	+	-1.49459	0.101201
ENSG00000258835.1	TRAV28	chr14	22155079	22155638	+	-1.49154	0.136594
ENSG00000170290.3	SLN	chr11	107707378	107719693	-	-1.49004	0.280845
ENSG00000133169.5	BEX1	chrX	103062651	103064240	-	-1.48929	0.226559
ENSG00000260814.2	RP11-107F6.3	chr15	41770756	41772732	-	-1.48863	0.166105
ENSG00000258952.2	SALRNA1	chr14	60639216	60642589	+	-1.48852	2.70723e-06
ENSG00000240298.3	RPL36AP40	chr11	25588475	25588795	-	-1.48717	0.00614496
ENSG00000155622.6	XAGE2	chrX	52369030	52375680	+	-1.4862	2.11629e-12
ENSG00000183091.19	NEB	chr2	151485336	151734487	-	-1.48531	0.288556
ENSG00000236764.4	COX7A2P2	chr4	96902801	96903050	+	-1.48463	0.223486
ENSG00000261845.2	RP13-638C3.4	chr17	82602989	82604178	-	-1.48416	0.288419
ENSG00000264329.1	MIR3911	chr9	127690687	127690795	-	-1.48126	0.14829
ENSG00000228132.2	RP11-279E1.1	chr9	6276640	6276974	+	-1.48098	0.093753
ENSG00000232325.4	AC093627.7	chr7	70972	95683	-	-1.48097	5.62586e-05
ENSG00000249309.1	RP11-153M7.5	chr4	153720327	153727722	+	-1.48036	0.0509402
ENSG00000259303.5	IGHV2OR16-5	chr16	32847713	32848156	+	-1.48034	0.15762
ENSG00000239226.1	MRPS17P3	chr3	78525101	78525485	+	-1.48033	0.318059
ENSG00000242461.1	RPS15AP32	chr12	113054062	113054435	+	-1.48033	0.318059
ENSG00000258125.1	RP11-1041F24.1	chr12	91680131	91680873	+	-1.48033	0.318059
ENSG00000260068.1	RP11-439I14.3	chr16	64738323	64738564	+	-1.48033	0.318059
ENSG00000270518.2	CTB-159G17.3	chr19	22770937	22771191	+	-1.48033	0.318059
ENSG00000272096.2	RN7SL715P	chr3	155437538	155437823	-	-1.48033	0.318059
ENSG00000236731.1	RP4-801G22.2	chr1	157629939	157630728	-	-1.48033	0.16644
ENSG00000238202.1	AC002465.2	chr7	117300861	117322236	+	-1.48032	0.159843
ENSG00000235024.1	AC097468.7	chr2	218944629	218961903	-	-1.48025	0.0577781
ENSG00000138347.15	MYPN	chr10	68106117	68212017	+	-1.47913	0.355881
ENSG00000248848.1	PPBPP2	chr4	74054038	74055399	-	-1.4784	0.30322
ENSG00000261065.1	RP11-74C13.4	chr1	204131062	204131966	+	-1.47625	0.0389397
ENSG00000281120.1	RP5-1093G23.1	chr7	79139829	79177210	+	-1.47606	0.175739
ENSG00000007372.20	PAX6	chr11	31784792	31817961	-	-1.47357	0.189752
ENSG00000278060.1	RP11-466M21.1	chr2	72932974	72934355	-	-1.47309	0.00101585
ENSG00000259312.1	RP11-522B15.5	chr15	96438570	96444266	+	-1.47155	0.0464753
ENSG00000249106.1	RP11-806K15.1	chr4	175790307	175812189	+	-1.47155	0.291247
ENSG00000205293.3	LINC01602	chr8	57978358	57984126	+	-1.47038	0.0666147
ENSG00000265356.1	RP11-17M24.1	chr17	33931132	33936206	-	-1.46975	9.80939e-15
ENSG00000179626.3	OR6C4	chr12	55551199	55552244	+	-1.46954	0.393856
ENSG00000273124.1	RP11-236B18.5	chr10	90997480	90997713	-	-1.46873	0.0431446
ENSG00000253567.1	RP11-181B11.2	chr8	28447264	28455902	+	-1.46832	0.010653
ENSG00000269987.1	RP3-430N8.11	chr22	30976515	30978848	-	-1.46817	0.00122957
ENSG00000233969.1	RP5-1006K12.1	chr7	120168345	120186064	+	-1.46794	0.0252264
ENSG00000166160.9	OPN1MW2	chrX	154219756	154233286	+	-1.46713	0.000279939
ENSG00000242360.3	RN7SL272P	chr13	27989296	27989584	-	-1.46701	0.483788
ENSG00000152092.15	ASTN1	chr1	176857302	177164973	-	-1.46697	0.0180327
ENSG00000274198.1	RP11-579A4.1	chr17	58747055	58747340	+	-1.46594	0.220906
ENSG00000070019.4	GUCY2C	chr12	14612632	14696585	-	-1.46581	4.12006e-30
ENSG00000262791.1	RP11-961A15.1	chr17	1725748	1738585	-	-1.46469	0.228501
ENSG00000224675.1	AC009227.2	chr2	154435853	154457438	-	-1.46464	3.31713e-10
ENSG00000229910.1	HNRNPA1P18	chr13	68301605	68303302	-	-1.46431	0.318059
ENSG00000236495.1	RP11-7C6.1	chr10	14652742	14661691	+	-1.46431	0.318059
ENSG00000271220.1	RP11-478H13.4	chr10	28806121	28813458	+	-1.46431	0.318059
ENSG00000277965.1	Metazoa_SRP	chr20	38711821	38712103	-	-1.46431	0.318059
ENSG00000229297.1	RP11-540H22.2	chr9	106584142	106591952	-	-1.4643	0.180119
ENSG00000271005.1	CTHRC1P1	chrX	79177200	79177668	-	-1.4643	0.180119
ENSG00000280349.1	RP11-40A13.2	chr17	33099969	33100319	-	-1.46429	0.160749
ENSG00000227818.1	RP11-227F8.2	chr1	162039016	162039567	+	-1.46428	0.0456986
ENSG00000223671.2	RPL34P3	chr21	35472095	35472432	-	-1.46428	0.165304
ENSG00000248172.1	RP11-1094H24.3	chr17	49996889	50016844	+	-1.46428	0.0972525
ENSG00000251243.1	AC005178.1	chr5	133720495	133720934	-	-1.46428	0.0938355
ENSG00000272232.2	RN7SL726P	chr9	70579163	70579461	-	-1.46312	0.0968558
ENSG00000275418.1	RP11-126O1.6	chr18	58659858	58660524	+	-1.46274	0.182328
ENSG00000101638.13	ST8SIA5	chr18	46667821	46759257	-	-1.46237	0.105898
ENSG00000239122.1	RNU2-11P	chr3	195928589	195928775	-	-1.46234	0.00362947
ENSG00000225378.1	AC015977.6	chr2	26671254	26674464	-	-1.46016	0.0452518
ENSG00000070748.17	CHAT	chr10	49609095	49665104	+	-1.46015	0.000895047
ENSG00000130294.14	KIF1A	chr2	240713764	240820308	-	-1.45979	0.160254
ENSG00000269446.2	RP4-639J15.3	chr7	157109980	157111072	+	-1.45885	0.0485091
ENSG00000199846.1	RNU1-72P	chr7	129484504	129484656	+	-1.458	0.31238
ENSG00000269186.1	LINC01082	chr16	86196181	86199720	+	-1.4575	0.381572
ENSG00000274356.1	RP11-216L13.21	chr9	136728953	136729855	-	-1.45744	0.0196018
ENSG00000253973.2	RP11-467K18.2	chr11	9004162	9065154	+	-1.45633	0.257711
ENSG00000258750.2	RP11-2G1.2	chr14	48398310	48399375	+	-1.45589	0.238913
ENSG00000163833.7	FBXO40	chr3	121593119	121630295	+	-1.45511	0.095863
ENSG00000199458.1	RNU4-35P	chr6	121453981	121454121	-	-1.45251	0.284638
ENSG00000262313.1	CTD-2561B21.4	chr17	80940418	80942033	-	-1.4517	0.000129827
ENSG00000227609.2	TMEM183AP1	chr6	29577459	29577748	+	-1.45114	0.326862
ENSG00000255377.1	DUXAP5	chr11	119444991	119445519	-	-1.45093	0.0676837
ENSG00000214305.4	Metazoa_SRP	chr3	39161270	39161520	+	-1.4507	0.257829
ENSG00000240519.1	RP11-384C12.1	chr8	26771790	26772140	+	-1.45063	0.170555
ENSG00000261049.2	RP11-357N13.1	chr16	54033997	54054583	-	-1.44808	0.318059
ENSG00000279919.1	RP11-618M23.3	chr8	19277284	19277573	+	-1.44808	0.318059
ENSG00000258576.1	CTD-2644I21.1	chr14	100587775	100589326	-	-1.44805	0.0833616
ENSG00000251383.1	RP11-542G1.3	chr4	75354076	75362566	+	-1.44602	0.000541548
ENSG00000215467.2	RPL27AP	chr20	43652523	43653291	+	-1.44595	0.136652
ENSG00000234721.2	AC125421.1	chr17	73786802	73800793	+	-1.44561	0.0381045
ENSG00000225581.3	TRIM53AP	chr11	89993536	89999741	-	-1.44511	3.18266e-05
ENSG00000133105.7	RXFP2	chr13	31739542	31803388	+	-1.44455	1.05763e-05
ENSG00000275144.1	SNX18P5	chr9	42923277	42924144	+	-1.44427	8.53208e-07
ENSG00000279126.1	AC008810.1	chr5	40801222	40801596	-	-1.44422	0.00551625
ENSG00000232471.3	RP11-241F15.7	chr4	49550032	49557400	+	-1.44297	7.8823e-05
ENSG00000075035.9	WSCD2	chr12	108129471	108250537	+	-1.44256	0.067573
ENSG00000257604.1	RP11-359M6.2	chr12	79500119	79500687	-	-1.44254	0.390091
ENSG00000251628.1	RP11-371M22.1	chr5	114056006	114057174	+	-1.44212	0.189615
ENSG00000243256.1	RPL30P14	chr18	61404858	61405205	-	-1.44208	0.100889
ENSG00000269014.1	CTB-147N14.4	chr19	46826895	46828440	-	-1.44153	0.194281
ENSG00000013293.5	SLC7A14	chr3	170459584	170586074	-	-1.44134	0.316677
ENSG00000263683.1	RP4-777O23.1	chr7	30550217	30551569	+	-1.44095	0.0026338
ENSG00000280096.1	RP11-294N21.2	chr18	35082009	35082242	+	-1.44013	0.14207
ENSG00000281046.1	Metazoa_SRP	chr2	223857154	223857425	-	-1.43986	0.00602346
ENSG00000242101.3	RN7SL416P	chr7	100530362	100530659	-	-1.43841	0.234035
ENSG00000252322.1	RN7SKP244	chr4	88583666	88583972	-	-1.43765	0.0983334
ENSG00000224707.1	E2F3-IT1	chr6	20437821	20440178	+	-1.43601	0.110131
ENSG00000223504.1	RP11-542F9.1	chr6	68055351	68060502	+	-1.43539	0.00202379
ENSG00000212237.1	RNA5SP18	chr1	228647912	228648032	-	-1.4348	0.428611
ENSG00000231029.2	RP3-455J7.3	chr1	167591392	167591846	+	-1.43429	0.341161
ENSG00000255282.6	WTAPP1	chr11	102746968	102836766	+	-1.43398	1.73146e-08
ENSG00000223963.2	PRKRIRP8	chr1	240769420	240771534	-	-1.43398	0.417542
ENSG00000160349.9	LCN1	chr9	135521438	135526532	+	-1.43395	0.11614
ENSG00000255365.1	RP11-776K3.1	chr8	14690382	14690619	+	-1.43373	0.410427
ENSG00000256923.1	RP11-449P1.1	chr12	22742582	22743091	+	-1.43263	0.00162133
ENSG00000204655.11	MOG	chr6	29656981	29672372	+	-1.43205	0.14341
ENSG00000228596.1	AC013436.6	chr7	44785050	44787340	-	-1.43166	0.0849011
ENSG00000175319.3	NF1P5	chr18	14153001	14157342	-	-1.43165	0.0852088
ENSG00000251244.1	RP13-487K5.1	chr4	155515727	155517459	+	-1.43165	0.047456
ENSG00000222111.1	RN7SKP148	chr5	175628188	175628462	+	-1.43163	0.318059
ENSG00000248820.2	DYNLL1P6	chr4	100041841	100042104	-	-1.43163	0.318059
ENSG00000260232.1	PWRN4	chr15	23975172	24003435	+	-1.43163	0.318059
ENSG00000276586.1	RP11-490P13.2	chr13	62397645	62397916	+	-1.43163	0.318059
ENSG00000278678.1	CYCSP41	chr21	10576292	10576587	+	-1.43163	0.318059
ENSG00000280110.1	RP11-423G4.8	chr12	108778912	108779166	+	-1.43163	0.318059
ENSG00000236965.4	OR52N3P	chr11	5800364	5801297	+	-1.4314	2.37123e-07
ENSG00000229528.1	RP5-1066H13.4	chr1	40863914	40876670	+	-1.42939	0.229857
ENSG00000278642.1	RP11-159D12.11	chr17	57955965	57956143	+	-1.42914	0.0243608
ENSG00000251448.1	RP11-71E19.2	chr3	126288867	126294024	-	-1.42783	0.0548411
ENSG00000006071.11	ABCC8	chr11	17392885	17476845	-	-1.42781	0.307008
ENSG00000188716.5	DUPD1	chr10	75037836	75058514	-	-1.42441	0.343229
ENSG00000109943.8	CRTAM	chr11	122838500	122872639	+	-1.42402	0.318948
ENSG00000253480.1	RP11-39H3.1	chr5	180085717	180087038	-	-1.42352	0.257776
ENSG00000221518.1	RNU6ATAC16P	chr3	52560570	52560707	+	-1.4233	0.102808
ENSG00000092051.16	JPH4	chr14	23568035	23578800	-	-1.42165	0.156168
ENSG00000250055.1	RP11-321E2.8	chr5	17525235	17525829	+	-1.42131	0.346362
ENSG00000180988.2	OR52N2	chr11	5820314	5821348	+	-1.42094	3.44582e-07
ENSG00000150625.16	GPM6A	chr4	175632934	176002664	-	-1.42037	0.260985
ENSG00000250037.1	RP11-480D4.4	chr5	8455946	8456558	-	-1.41992	0.0492077
ENSG00000258986.6	TMEM179	chr14	104474678	104605647	-	-1.41971	0.367491
ENSG00000136275.10	C7orf69	chr7	47795291	47819847	+	-1.41919	0.0376919
ENSG00000256084.1	RP11-134N1.2	chr12	14216590	14221297	+	-1.41916	0.00358491
ENSG00000159784.17	FAM131B	chr7	143353400	143362770	-	-1.41852	0.233677
ENSG00000272676.1	OR5AO1P	chr11	57045091	57045390	+	-1.41657	0.250417
ENSG00000224400.5	AC010880.1	chr2	16354256	16432702	+	-1.41635	0.2611
ENSG00000227104.3	PIGQP1	chr1	55938714	55939280	-	-1.41507	0.0842192
ENSG00000274319.1	RP11-425P5.1	chr7	6365441	6365770	+	-1.41506	0.158761
ENSG00000226831.1	MED15P3	chr2	131395217	131395542	-	-1.41506	0.162167
ENSG00000257780.5	GLYCAM1	chr12	54608187	54610462	-	-1.41505	0.0551879
ENSG00000228806.1	AC092628.3	chr7	155106400	155106651	+	-1.41505	0.318059
ENSG00000251776.1	RN7SKP242	chr9	83200940	83201228	-	-1.41505	0.318059
ENSG00000255497.1	RP11-726G23.12	chr8	43313948	43314200	+	-1.41505	0.318059
ENSG00000260349.1	RP11-473I1.5	chr16	9105834	9107174	-	-1.41505	0.318059
ENSG00000281431.1	Metazoa_SRP	chr5	179936285	179936527	-	-1.41505	0.318059
ENSG00000249843.1	RP11-45H22.2	chr5	54878238	54878588	+	-1.41503	0.160184
ENSG00000101180.15	HRH3	chr20	62214970	62220267	-	-1.41474	0.226732
ENSG00000229093.1	OR51AB1P	chr11	5291761	5292380	-	-1.41432	0.00158672
ENSG00000254813.5	RP11-252C15.1	chr8	12765849	12811478	-	-1.41304	5.77e-27
ENSG00000253199.1	RP11-421P23.1	chr8	20973797	20995119	+	-1.41299	8.83359e-06
ENSG00000108405.3	P2RX1	chr17	3896592	3916500	-	-1.41212	8.21597e-08
ENSG00000259071.1	RP11-247L20.4	chr14	50326526	50327909	-	-1.41185	0.0835807
ENSG00000257253.2	RP11-70F11.7	chr12	49861207	49865802	+	-1.41118	0.000322027
ENSG00000250366.2	TUNAR	chr14	95876392	95925571	+	-1.40996	0.313098
ENSG00000179674.3	ARL14	chr3	160677159	160678452	+	-1.40689	0.273052
ENSG00000231195.1	IFNA11P	chr9	21398614	21399139	-	-1.40563	0.0425824
ENSG00000177234.7	LINC01561	chr10	120597949	120600124	+	-1.40517	0.368287
ENSG00000224204.1	PHEX-AS1	chrX	22162733	22172983	-	-1.40504	0.129626
ENSG00000229831.2	AC108039.3	chr2	61820208	61820566	+	-1.40496	0.142012
ENSG00000228432.1	DHFRP2	chr6	31366352	31366898	-	-1.40467	0.439427
ENSG00000250682.5	LINC00491	chr5	102609156	102671559	-	-1.40446	1.66425e-07
ENSG00000227269.1	RP11-96L7.2	chr9	99183373	99184891	+	-1.40439	0.0029892
ENSG00000258584.1	FAM181A-AS1	chr14	93904730	93927066	-	-1.404	0.134388
ENSG00000255396.2	AP000857.2	chr11	84997226	84997768	-	-1.40331	0.0816497
ENSG00000242329.1	RP11-59H1.1	chr12	12840804	12841079	-	-1.4022	0.189217
ENSG00000213344.2	PCNPP3	chr12	65645992	65646462	-	-1.40047	3.14501e-05
ENSG00000253571.1	RP11-728L1.1	chr8	5848697	5849692	+	-1.40045	3.76143e-06
ENSG00000187472.4	RP11-67P15.1	chr6	98780257	98780505	-	-1.4003	0.385525
ENSG00000105664.10	COMP	chr19	18782773	18791314	-	-1.39916	5.63141e-18
ENSG00000219095.1	RP11-323I14__A.1	chr6	56276529	56276796	-	-1.39826	0.318059
ENSG00000227847.1	RP11-420H19.2	chr7	125345825	125346197	+	-1.39826	0.318059
ENSG00000230942.1	HMGN1P5	chr1	158266753	158267320	-	-1.39826	0.318059
ENSG00000243346.3	RN7SL601P	chr17	11157455	11157747	+	-1.39826	0.318059
ENSG00000274702.1	RP11-393M18.5	chr1	187632166	187632439	+	-1.39826	0.318059
ENSG00000277260.1	FAM74A7	chr9	42199000	42204988	+	-1.39826	0.0488682
ENSG00000225428.1	AC108479.1	chr2	87968609	87968971	+	-1.39825	0.163585
ENSG00000261285.5	RP11-481E4.2	chr16	82495993	82510919	-	-1.39824	0.0454472
ENSG00000173431.2	RNASE8	chr14	21057822	21058455	+	-1.39821	3.66872e-05
ENSG00000229765.2	RP11-339A7.1	chr6	10213881	10214362	-	-1.39637	0.00302284
ENSG00000279737.1	RP11-79C6.2	chr5	35895689	35896020	-	-1.39623	0.288147
ENSG00000275595.1	MIR22	chr17	1713895	1714005	-	-1.39588	0.254294
ENSG00000233456.1	LINC01077	chr13	48570639	48573317	-	-1.39309	0.000145584
ENSG00000232894.1	MRPS31P2	chr13	19552571	19570288	-	-1.39299	0.00258351
ENSG00000265777.2	RN7SL624P	chr17	2199762	2200039	+	-1.39231	0.304393
ENSG00000258440.1	RP11-1033H12.3	chr14	52155740	52156179	+	-1.39228	0.083167
ENSG00000227708.1	AC079150.3	chr2	153337705	153357422	+	-1.39227	0.0927732
ENSG00000224167.1	RP3-522D1.1	chr1	112850028	112877871	+	-1.38974	2.12978e-22
ENSG00000282602.1	CTA-286B10.7	chr22	35372174	35372621	+	-1.38934	7.75343e-11
ENSG00000263637.1	RP11-106E15.1	chr18	68753179	68754583	-	-1.38928	0.0533559
ENSG00000264145.2	CH17-13I23.2	chr1	143449571	143450245	-	-1.38893	0.314252
ENSG00000242545.1	RP11-719N22.2	chr3	59464330	59510678	-	-1.38869	0.00795911
ENSG00000236440.1	AC117947.1	chr2	140683360	140683888	-	-1.38755	0.0777493
ENSG00000264484.2	RN7SL697P	chrX	154495815	154496113	-	-1.38726	0.122444
ENSG00000159251.6	ACTC1	chr15	34788096	34796139	-	-1.3865	3.33426e-09
ENSG00000179796.11	LRRC3B	chr3	26622806	26710776	+	-1.3856	0.143722
ENSG00000236854.1	AL121656.5	chr2	32927127	32928405	+	-1.38489	0.0292436
ENSG00000259277.1	RP13-126C7.1	chr15	28970196	28977464	-	-1.38487	0.0379405
ENSG00000231720.1	RP11-568A7.3	chr6	167237508	167240480	-	-1.38407	0.00366502
ENSG00000224644.1	RP11-16L21.7	chr9	111574192	111575427	+	-1.38351	0.0349785
ENSG00000174672.15	BRSK2	chr11	1389899	1462689	+	-1.38224	0.294017
ENSG00000225018.1	RP11-419M24.5	chr7	55876738	55877024	-	-1.38129	0.318059
ENSG00000252292.1	RN7SKP238	chr10	85650012	85650260	-	-1.38129	0.318059
ENSG00000176605.7	C14orf177	chr14	98711613	98717761	+	-1.3806	0.00175569
ENSG00000223872.1	AC006372.5	chr7	157501322	157503577	+	-1.37945	3.70245e-06
ENSG00000250739.1	LINC01262	chr4	189659605	189661486	+	-1.37931	0.00700896
ENSG00000280126.2	AC069542.1	chr10	17602910	17603127	+	-1.37926	0.0852478
ENSG00000233419.3	RP4-781L3.1	chr1	25125053	25125454	-	-1.37867	0.000100663
ENSG00000154118.12	JPH3	chr16	87601835	87698156	+	-1.3785	0.330731
ENSG00000223538.2	RP11-216P16.6	chr12	121107220	121107490	+	-1.37795	0.206257
ENSG00000250050.1	MTND4P9	chr4	25718082	25719745	-	-1.37747	0.115071
ENSG00000249278.1	RP11-688H10.1	chr4	76509284	76509719	-	-1.37745	0.115635
ENSG00000264660.2	RP11-381P6.1	chr17	20963722	20980238	+	-1.37616	0.00388228
ENSG00000186481.15	ANKRD20A5P	chr18	14179097	14234797	+	-1.37568	3.20813e-09
ENSG00000279040.1	RP11-667K14.13	chr17	2101542	2101667	+	-1.37471	0.379264
ENSG00000177752.14	YIPF7	chr4	44622065	44678556	-	-1.37456	0.245187
ENSG00000232198.2	RP4-633H17.2	chr1	55372710	55373316	-	-1.37382	0.0395197
ENSG00000199906.1	RNU5B-2P	chr3	40498891	40499003	-	-1.37359	0.145632
ENSG00000241749.4	RPSAP52	chr12	65758020	65826997	-	-1.3733	3.84489e-14
ENSG00000245662.2	RP11-184E9.1	chr5	25190682	25306172	+	-1.37307	0.0399761
ENSG00000256844.1	MEF2BNBP1	chr12	19107854	19108183	-	-1.37278	0.0752259
ENSG00000273171.1	CTB-96E2.2	chr17	28364288	28368012	-	-1.37196	0.0190638
ENSG00000228433.1	OR7E23P	chr21	32621049	32622096	+	-1.37123	0.207227
ENSG00000265380.1	RP11-126K15.1	chr18	73711329	73715490	-	-1.3699	0.0318501
ENSG00000236252.2	RP11-15J10.8	chr9	65219987	65230861	-	-1.36988	2.75976e-05
ENSG00000204909.7	SPINK9	chr5	148321203	148339849	+	-1.36774	0.000660106
ENSG00000267269.1	RP11-2N1.1	chr18	59685820	59688400	+	-1.36639	0.0126225
ENSG00000228742.9	RP5-884M6.1	chr7	106775011	106795564	+	-1.36536	0.000919875
ENSG00000113763.10	UNC5A	chr5	176810477	176880895	+	-1.36521	0.0693185
ENSG00000254700.1	RP11-1236K1.11	chr8	12043506	12043670	-	-1.36433	0.365498
ENSG00000164932.12	CTHRC1	chr8	103371515	103382997	+	-1.36417	6.76273e-18
ENSG00000225681.2	AC005730.2	chr17	20056287	20056630	+	-1.36415	0.0203209
ENSG00000237205.1	RPL7P34	chr10	88618223	88618934	-	-1.36408	0.0372974
ENSG00000180909.2	OR52B1P	chr11	6151641	6152549	-	-1.36407	0.0120759
ENSG00000237040.5	DPH3P2	chrX	155875636	155875885	+	-1.36407	0.318059
ENSG00000253202.1	IGKV3-25	chr2	89192500	89192752	-	-1.36407	0.318059
ENSG00000281304.1	Metazoa_SRP	chr6	35911481	35911729	-	-1.36407	0.318059
ENSG00000267019.1	NTF6A	chr19	49025461	49026020	-	-1.36404	0.127899
ENSG00000267026.5	RP11-92C4.3	chr9	98847172	98872415	-	-1.36401	2.43359e-09
ENSG00000235140.1	RP11-135D11.2	chr10	59589150	59611248	+	-1.36398	0.0290761
ENSG00000273659.1	RP11-58C22.2	chr16	76582556	76583098	+	-1.36286	0.310891
ENSG00000179292.4	TMEM151A	chr11	66291870	66296664	+	-1.36271	0.187011
ENSG00000220702.1	RP1-32I10.10	chr22	44365551	44366284	+	-1.36039	0.0147206
ENSG00000229588.1	RP11-479J7.2	chr1	166334884	166335762	+	-1.36038	0.0484959
ENSG00000204671.1	IL31	chr12	122172030	122174199	-	-1.36034	0.000658693
ENSG00000164778.4	EN2	chr7	155458129	155464831	+	-1.35859	0.215591
ENSG00000232057.1	AC093390.1	chr2	1824412	1828667	+	-1.35787	3.80077e-15
ENSG00000248757.1	CTD-2193G5.1	chr5	103529676	103541985	-	-1.35758	0.000471752
ENSG00000228666.1	KRT18P1	chr6	28969130	28970460	-	-1.35677	0.00548715
ENSG00000257503.1	CYB5AP5	chr14	26208036	26208424	+	-1.35634	0.172227
ENSG00000277764.1	Vax2os1_3	chr2	70900155	70900351	+	-1.3561	0.000131028
ENSG00000255432.1	RP11-831H9.11	chr11	62649694	62665178	-	-1.35442	0.0133078
ENSG00000248870.1	CTD-2015A6.2	chr5	82586776	82587411	-	-1.35311	0.00293552
ENSG00000215589.3	RP5-967N21.2	chr20	5928085	5929318	-	-1.35311	0.311297
ENSG00000259273.1	RP11-493E3.2	chr15	89936492	89937005	+	-1.35264	0.028954
ENSG00000168515.3	SCGB1D1	chr11	62190216	62193539	+	-1.35254	0.218119
ENSG00000270866.1	RP11-706J10.2	chr8	76403998	76405091	+	-1.35234	0.322319
ENSG00000067842.17	ATP2B3	chrX	153517676	153582939	+	-1.35232	0.313548
ENSG00000225591.2	RP11-360D2.2	chr1	173741674	173741928	+	-1.351	0.00480363
ENSG00000254066.1	CTB-181F24.1	chr5	165220577	165241752	-	-1.35097	0.346888
ENSG00000243900.3	RN7SL320P	chr13	51469753	51470047	+	-1.34945	0.0110054
ENSG00000184613.10	NELL2	chr12	44508275	44921848	-	-1.34786	1.17815e-26
ENSG00000235815.1	RP1-125N5.2	chr6	168716606	168723495	+	-1.34764	0.000320791
ENSG00000267014.5	LINC01532	chr19	29002555	29013955	+	-1.34764	0.0962727
ENSG00000230250.1	RP11-90C4.2	chr1	55915609	55944963	-	-1.34717	0.0132771
ENSG00000258873.2	DUXA	chr19	57154021	57167443	-	-1.3469	0.00459594
ENSG00000258694.1	RP11-1033H12.1	chr14	52111122	52129625	-	-1.34668	0.158951
ENSG00000222706.1	RN7SKP89	chr5	114253513	114253754	+	-1.34667	0.318059
ENSG00000224375.1	AC009276.4	chr7	134684144	134687990	+	-1.34667	0.318059
ENSG00000250630.1	RP11-52L11.4	chr3	106900854	106901081	-	-1.34667	0.318059
ENSG00000257530.1	RP11-843B15.2	chr12	32104117	32107528	-	-1.34667	0.318059
ENSG00000263317.1	RP11-429O1.1	chr17	52390515	52535701	+	-1.34667	0.318059
ENSG00000271299.1	CTD-2356P16.6	chr19	41073804	41074107	-	-1.34667	0.318059
ENSG00000277308.1	Metazoa_SRP	chr10	97297290	97297557	+	-1.34667	0.318059
ENSG00000226466.2	RPA2P2	chr10	81136540	81137335	-	-1.34666	0.0115508
ENSG00000225387.1	RP11-422P22.1	chr1	18385829	18388514	+	-1.34664	0.189597
ENSG00000235419.5	AC010149.4	chr2	230520594	230580006	-	-1.34664	0.189597
ENSG00000238042.5	RP11-815M8.1	chr1	221880981	221978523	-	-1.3461	1.25456e-06
ENSG00000253373.1	RP11-21C17.1	chr8	69175579	69178189	-	-1.34506	0.123364
ENSG00000240637.3	RN7SL808P	chr4	114799331	114799629	+	-1.34496	0.342387
ENSG00000225605.1	RP11-550H2.1	chr1	76011324	76019356	+	-1.34332	0.120734
ENSG00000266839.3	RP11-121A13.3	chr17	20323058	20323337	+	-1.34332	0.229228
ENSG00000145526.11	CDH18	chr5	19472951	20575873	-	-1.34281	0.0233909
ENSG00000251128.1	WWC2-AS1	chr4	183233628	183240634	-	-1.34205	0.0587017
ENSG00000225413.2	AP000345.4	chr22	23512494	23513602	-	-1.34165	0.0145491
ENSG00000236276.1	NDP-AS1	chrX	43949732	43969620	+	-1.34159	0.265752
ENSG00000277408.1	RP3-425C14.7	chr6	122531123	122531436	-	-1.34087	0.221439
ENSG00000270861.1	KB-1589B1.4	chr8	97853021	97853253	-	-1.34045	0.276664
ENSG00000244268.1	RP11-529G21.2	chr3	153156511	153161775	-	-1.33829	0.0722814
ENSG00000255608.1	RP3-377H17.2	chr12	4838955	4842675	+	-1.33819	0.000110799
ENSG00000268886.1	CTD-3099C6.7	chr19	52575883	52585561	-	-1.33745	0.000814927
ENSG00000229357.1	CYCSP51	chr1	150903896	150904213	+	-1.33738	0.0170247
ENSG00000259223.2	RP11-82L7.4	chr15	60073554	60118320	-	-1.33712	0.00452522
ENSG00000252942.1	RNA5SP290	chr9	99145840	99145966	-	-1.33698	0.454845
ENSG00000179813.6	FAM216B	chr13	42781550	42791549	+	-1.33517	6.34444e-10
ENSG00000224899.1	RP11-3B12.5	chr7	125151326	125153611	-	-1.33401	0.274067
ENSG00000243027.3	RN7SL354P	chr15	50688900	50689193	+	-1.33322	0.144415
ENSG00000223350.2	IGLV9-49	chr22	22343187	22343732	+	-1.33196	0.464465
ENSG00000258548.5	LINC00645	chr14	27612588	27639636	+	-1.33128	0.00837699
ENSG00000261696.1	RP11-354P17.15	chr9	21394888	21396346	-	-1.33035	0.000306406
ENSG00000276189.1	TP73-AS1	chr1	3736943	3737103	+	-1.3301	0.0262059
ENSG00000267694.1	RP11-691H4.4	chr18	13461020	13470823	-	-1.33002	0.102191
ENSG00000231054.1	AC009236.2	chr2	45168583	45169414	+	-1.32956	0.028197
ENSG00000217824.1	SNRPEP6	chr6	148567378	148567654	-	-1.32905	0.318059
ENSG00000226590.1	UBE2V1P10	chr9	85159682	85159950	+	-1.32905	0.318059
ENSG00000231271.1	AP000350.8	chr22	23949918	23954042	+	-1.32905	0.318059
ENSG00000237383.1	CNN2P11	chr2	94725674	94725935	-	-1.32905	0.318059
ENSG00000279755.1	RP11-191F9.2	chr5	10064243	10064476	-	-1.32905	0.318059
ENSG00000223467.2	CALM1P1	chrX	95499604	95500036	+	-1.32904	0.0833923
ENSG00000215177.3	IGLV8OR8-1	chr8	47202444	47202897	-	-1.32903	0.16185
ENSG00000225570.1	AC013733.4	chr2	181690380	181693415	-	-1.32903	0.101526
ENSG00000223873.1	SAP18P2	chr2	181694442	181694900	+	-1.32817	0.225026
ENSG00000273734.1	LLfos-48D6.2	chr19	2269525	2341172	+	-1.32776	0.00302502
ENSG00000111218.11	PRMT8	chr12	3381349	3593973	+	-1.32695	0.246297
ENSG00000236508.1	ATP13A5-AS1	chr3	193307244	193314362	+	-1.32626	1.68108e-05
ENSG00000251416.1	RP11-140M13.1	chr4	177686673	177691068	-	-1.32553	0.253798
ENSG00000260057.5	LINC01571	chr16	51762519	51773173	+	-1.32536	0.148583
ENSG00000168314.17	MOBP	chr3	39467198	39529479	+	-1.32459	0.083036
ENSG00000271136.1	RP11-320J16.1	chrX	34516920	34517358	+	-1.32431	0.140618
ENSG00000226409.1	RP11-735G4.1	chr6	125370211	125374324	-	-1.32422	1.81633e-08
ENSG00000224164.1	RP3-369A17.4	chr6	24742302	24751921	+	-1.32415	0.0674773
ENSG00000276047.1	RN7SL711P	chr5	123070782	123071080	+	-1.32392	0.056429
ENSG00000257771.5	RP11-70F11.8	chr12	49911953	49930320	+	-1.32342	0.00818339
ENSG00000259227.2	RP11-64K10.1	chr15	70602124	70602516	+	-1.32298	0.0208815
ENSG00000269009.1	SLC6A21P	chr19	49255472	49256102	-	-1.32038	0.047113
ENSG00000113739.10	STC2	chr5	173314713	173329503	-	-1.31989	2.53972e-05
ENSG00000275567.1	RP11-729I10.3	chr12	21828360	21828564	-	-1.31986	0.000635864
ENSG00000221305.1	MIR548I3	chr8	8088941	8089089	-	-1.31961	0.384737
ENSG00000237530.1	RP3-449H6.1	chr6	44525259	44526754	+	-1.31898	0.0512795
ENSG00000249780.1	RP11-352E6.2	chr4	12640298	12640637	-	-1.31886	0.120153
ENSG00000270401.1	RP11-812E19.14	chr16	33965655	33966091	-	-1.31775	0.00731936
ENSG00000253811.1	CTD-2363C16.1	chr5	158983006	158984789	+	-1.31658	0.00461636
ENSG00000257677.1	RP1-81P11.1	chr12	77219603	77228693	-	-1.31482	0.28266
ENSG00000248765.1	RP11-417J1.3	chr5	8619178	8620310	+	-1.31422	0.0775292
ENSG00000125695.12	RP11-51F16.8	chr17	63702845	63752097	-	-1.31413	0.148137
ENSG00000015592.16	STMN4	chr8	27235323	27258420	-	-1.31359	0.1973
ENSG00000255162.1	RP11-358N4.3	chr11	89785945	89787838	+	-1.31286	0.00163632
ENSG00000267261.5	CTD-2132N18.3	chr17	42119674	42154916	-	-1.31179	0.00125992
ENSG00000180209.11	MYLPF	chr16	30370934	30377991	+	-1.31161	0.140406
ENSG00000155657.23	TTN	chr2	178525989	178830802	-	-1.31159	0.223849
ENSG00000198125.12	MB	chr22	35606764	35637951	-	-1.31143	0.18704
ENSG00000248238.1	RP11-3J1.1	chr4	19172335	19456994	-	-1.31122	0.0525915
ENSG00000225242.2	COX6B1P7	chr1	68282388	68282622	+	-1.31121	0.318059
ENSG00000242771.1	TRBV5-2	chr7	142372640	142372912	+	-1.31121	0.318059
ENSG00000249074.1	RP11-21G20.1	chr4	154724586	154724880	+	-1.31121	0.318059
ENSG00000259117.1	RP11-476J6.1	chr14	47801926	47802201	-	-1.31121	0.318059
ENSG00000266166.2	RN7SL557P	chr16	25185253	25185538	-	-1.31121	0.318059
ENSG00000278640.1	Metazoa_SRP	chr11	105352670	105352956	-	-1.31121	0.318059
ENSG00000227187.1	RP11-6C10.1	chr2	175033778	175034192	-	-1.3112	0.163365
ENSG00000249495.1	RP11-1152B5.1	chr5	101976296	101976798	+	-1.31119	0.199046
ENSG00000260706.5	RP11-525K10.1	chr16	80065836	80167577	+	-1.31065	0.00331996
ENSG00000264254.1	CTD-3096M3.1	chr18	5310396	5317664	+	-1.30744	0.0201649
ENSG00000258135.5	RP11-70F11.11	chr12	49908882	49911863	-	-1.30653	0.358162
ENSG00000230506.1	RP11-416N4.4	chr20	10173520	10196990	+	-1.30651	0.189425
ENSG00000215760.2	TAF9BP2	chr10	114809375	114811170	+	-1.30618	0.0681232
ENSG00000235215.2	RP11-145M4.2	chr1	59055999	59078116	-	-1.30569	0.179798
ENSG00000268729.1	CTD-2105E13.14	chr19	55312029	55312495	-	-1.3056	0.132972
ENSG00000111215.11	PRR4	chr12	10845849	11171613	-	-1.30491	1.2042e-10
ENSG00000256321.5	RP11-153K16.1	chr12	23099368	23191587	+	-1.30467	0.00495913
ENSG00000238065.1	AC010740.1	chr2	140898423	140899106	+	-1.30306	0.0584049
ENSG00000223716.2	RP11-113O24.3	chr9	38360427	38376430	+	-1.30288	0.163646
ENSG00000158022.6	TRIM63	chr1	26051304	26068436	-	-1.30233	0.0514229
ENSG00000236894.2	RP11-128B16.3	chr10	26577676	26579095	-	-1.30169	0.270454
ENSG00000253775.1	AC100802.3	chr8	20079305	20118442	+	-1.30112	0.00873555
ENSG00000068976.13	PYGM	chr11	64746389	64760297	-	-1.30089	0.105768
ENSG00000231951.1	AC004837.4	chr7	39609610	39610290	-	-1.30049	0.0116844
ENSG00000233379.1	RP11-318G21.4	chr13	77939162	77944874	-	-1.30038	0.00339594
ENSG00000235683.1	AC018442.1	chr8	99695957	99698017	+	-1.30008	4.28379e-15
ENSG00000100987.14	VSX1	chr20	25070885	25082365	-	-1.29931	0.395448
ENSG00000267984.1	CTD-2616J11.9	chr19	51345169	51353293	+	-1.29921	0.0463072
ENSG00000199672.1	RNU4-21P	chr1	229535064	229535189	-	-1.29856	0.270017
ENSG00000253977.1	MTCO2P4	chr8	103091263	103091509	+	-1.29848	0.425896
ENSG00000252149.1	RNA5SP315	chr10	48040462	48040577	+	-1.29841	0.0886148
ENSG00000252877.1	RNA5SP312	chr10	47532352	47532467	+	-1.29841	0.0886148
ENSG00000135116.9	HRK	chr12	116856144	116881441	-	-1.29791	2.61985e-05
ENSG00000029534.19	ANK1	chr8	41653220	41896762	-	-1.29781	0.0559285
ENSG00000268390.1	CTC-518B2.10	chr19	51043806	51052077	+	-1.29733	0.0043988
ENSG00000229851.1	ARSD-AS1	chrX	2904904	2906081	+	-1.29729	0.0591167
ENSG00000224924.6	LINC00320	chr21	20742590	20803216	-	-1.29642	0.151651
ENSG00000234048.1	FAM96AP1	chr3	28427963	28428444	-	-1.29641	0.0954553
ENSG00000249373.2	RP11-650J17.2	chr4	113031287	113034551	-	-1.29593	0.106156
ENSG00000259688.1	RP11-139F4.2	chr15	35396221	35396444	+	-1.29528	0.186411
ENSG00000254106.1	AC011366.3	chr5	109883182	109884751	+	-1.29498	0.022102
ENSG00000275358.1	RP5-1025A1.3	chr20	25062962	25063591	-	-1.29445	0.4292
ENSG00000259105.1	RPS3AP4	chr14	35468272	35469330	+	-1.29396	0.00102551
ENSG00000186971.3	KRTAP13-4	chr21	30430230	30431026	+	-1.29366	1.94471e-06
ENSG00000240203.3	RN7SL567P	chr3	42676189	42676491	-	-1.29345	0.0119417
ENSG00000253985.1	RP11-136K7.3	chr5	71372676	71374898	-	-1.29344	0.0452301
ENSG00000182901.15	RGS7	chr1	240775514	241357230	-	-1.29328	0.329849
ENSG00000237408.1	ART2BP	chr11	72478221	72479237	+	-1.29317	0.0850864
ENSG00000232039.2	DEFT1P2	chr8	7006293	7007389	-	-1.29316	0.0842446
ENSG00000222589.1	RN7SKP159	chr8	5910945	5911236	-	-1.29316	0.318059
ENSG00000222842.1	RN7SKP168	chr2	17122841	17123140	-	-1.29316	0.318059
ENSG00000225116.1	RP11-137F15.1	chr20	3465177	3465444	-	-1.29316	0.318059
ENSG00000238169.1	LINC01053	chr13	25181441	25189760	+	-1.29316	0.318059
ENSG00000242381.3	RN7SL741P	chr13	25944478	25944766	+	-1.29316	0.318059
ENSG00000275588.1	RN7SL341P	chr2	64817378	64817675	+	-1.29316	0.318059
ENSG00000146618.3	FERD3L	chr7	19144782	19145421	-	-1.2929	4.51725e-10
ENSG00000260945.1	RP11-916L7.1	chr16	17540331	17540985	-	-1.29216	0.0408546
ENSG00000204347.3	BTBD17	chr17	74356416	74361946	-	-1.29181	0.363657
ENSG00000203908.3	KHDC3L	chr6	73362677	73364171	+	-1.29178	1.81984e-10
ENSG00000165799.4	RNASE7	chr14	21042226	21044234	+	-1.29158	3.27835e-26
ENSG00000275115.1	RP11-613H2.3	chr8	27010486	27010746	+	-1.2904	0.16078
ENSG00000169495.4	HTRA4	chr8	38974164	38988662	+	-1.2904	4.49034e-09
ENSG00000204335.3	SP5	chr2	170715351	170718078	+	-1.29022	1.15778e-19
ENSG00000250711.1	CTD-2201E18.1	chr5	42972624	42973092	+	-1.28818	0.0968809
ENSG00000258933.1	RP11-991C1.1	chr14	94960277	94962976	-	-1.28762	4.57917e-05
ENSG00000274656.1	RN7SL625P	chr7	72841437	72841727	-	-1.28668	0.0671085
ENSG00000222108.1	RNA5SP317	chr10	49979665	49979780	-	-1.28568	0.06765
ENSG00000238405.1	RNA5SP311	chr10	46807458	46807573	-	-1.28568	0.06765
ENSG00000253634.1	RP11-587H10.2	chr8	92565443	92655494	-	-1.28435	0.0904047
ENSG00000196811.11	CHRNG	chr2	232539727	232546403	+	-1.28422	0.319381
ENSG00000262668.1	AJ003147.9	chr16	3188212	3224779	+	-1.28296	0.225997
ENSG00000121075.9	TBX4	chr17	61452404	61485110	+	-1.28224	2.69601e-18
ENSG00000274121.1	DISC2	chr1	231814982	231815186	+	-1.28221	0.401772
ENSG00000245526.8	LINC00461	chr5	88507546	88691041	-	-1.28099	0.316945
ENSG00000167941.2	SOST	chr17	43753731	43758788	-	-1.28025	0.000859144
ENSG00000252854.1	RN7SKP5	chr13	46249942	46250213	+	-1.27984	0.130304
ENSG00000251668.2	RP11-466P24.5	chr5	76170930	76171106	+	-1.27927	0.412851
ENSG00000236389.1	RP1-287H17.1	chr6	134706060	134707349	-	-1.27868	0.0145614
ENSG00000255618.1	RP11-357K6.1	chr12	118773032	118775137	-	-1.27788	0.0510043
ENSG00000200428.1	Y_RNA	chr12	50743568	50743684	+	-1.27753	0.256036
ENSG00000253866.1	TMEM97P2	chr8	20934435	20934837	-	-1.27664	0.155889
ENSG00000237687.2	LINC00686	chr20	62695024	62700480	-	-1.27489	0.15762
ENSG00000244278.1	AP000235.3	chr21	25055535	25069906	+	-1.27488	0.218793
ENSG00000278988.1	RP11-333B6.1	chr9	82543718	82544196	+	-1.27488	0.218793
ENSG00000225316.1	LINC00350	chr13	19587118	19588350	+	-1.27488	0.159193
ENSG00000229437.1	LINC00366	chr13	38576640	38578994	+	-1.27488	0.159193
ENSG00000277605.1	Metazoa_SRP	chrX	47476822	47477152	-	-1.27486	0.158014
ENSG00000219940.2	SPTLC1P3	chr6	63227485	63227743	+	-1.27485	0.318059
ENSG00000222744.1	RN7SKP166	chr12	66292683	66292987	+	-1.27485	0.318059
ENSG00000229594.1	RP11-167P23.4	chrX	55633031	55635656	-	-1.27485	0.318059
ENSG00000233823.1	RP3-443C4.2	chr6	151813276	151814179	-	-1.27485	0.318059
ENSG00000236978.1	RP11-575M4.1	chr7	70837738	70838013	+	-1.27485	0.318059
ENSG00000239942.2	RN7SL394P	chr10	67825310	67825600	-	-1.27485	0.318059
ENSG00000253448.1	IGLV3-6	chr22	22850375	22850624	+	-1.27485	0.318059
ENSG00000265486.2	RN7SL518P	chr10	76242022	76242301	-	-1.27485	0.318059
ENSG00000271313.1	RP11-736G13.2	chr18	71932493	71932796	+	-1.27485	0.318059
ENSG00000203469.2	RP5-1113E3.3	chr1	10458555	10459338	+	-1.2748	0.0419476
ENSG00000250576.1	CTD-2154B17.1	chr5	10775058	10777062	-	-1.27462	0.278727
ENSG00000229409.1	RP11-494O16.3	chr22	49845929	49846090	+	-1.2736	0.0138251
ENSG00000248474.1	CTD-2292M14.1	chr5	74084068	74103216	-	-1.27356	4.34921e-09
ENSG00000267134.1	RP11-146N18.1	chr18	64104091	64423601	+	-1.27333	0.00132021
ENSG00000241291.3	RN7SL791P	chr5	146656401	146656695	-	-1.27274	0.215301
ENSG00000225046.2	RP1-20I3.3	chrX	130330857	130331069	+	-1.27162	0.274729
ENSG00000115593.14	SMYD1	chr2	88067780	88113387	+	-1.27074	0.366336
ENSG00000148798.9	INA	chr10	103277163	103290351	+	-1.27046	0.0335726
ENSG00000228824.6	MIR4500HG	chr13	87427214	87671259	-	-1.26975	2.82739e-27
ENSG00000104327.7	CALB1	chr8	90058608	90095475	-	-1.26966	0.224994
ENSG00000279575.1	RP11-271F18.3	chr10	10394670	10395737	+	-1.26958	0.0131845
ENSG00000235433.1	AC009960.4	chr2	202615769	202616440	+	-1.26897	0.0389227
ENSG00000149926.13	FAM57B	chr16	30024427	30052978	-	-1.2685	0.310071
ENSG00000266101.1	RP5-906A24.2	chr17	39173290	39177503	+	-1.26837	0.302891
ENSG00000185303.15	SFTPA2	chr10	79555852	79560397	-	-1.26735	0.150178
ENSG00000258375.2	RP11-617J18.1	chr12	81545326	81546450	-	-1.267	0.0409738
ENSG00000282793.1	RP11-14C10.4	chr15	101527581	101528349	-	-1.26691	0.187956
ENSG00000251214.1	CTD-2308B18.1	chr5	124459912	124460549	-	-1.26679	0.000206239
ENSG00000226845.1	EEF1GP3	chr3	40596207	40597494	-	-1.26658	4.61282e-09
ENSG00000198796.6	ALPK2	chr18	58481247	58628957	-	-1.26518	1.12286e-10
ENSG00000241054.1	RP5-1002M8.4	chr20	20094401	20095684	-	-1.26484	0.00523005
ENSG00000167100.14	SAMD14	chr17	50110040	50129882	-	-1.26465	0.139345
ENSG00000126778.8	SIX1	chr14	60643415	60658259	-	-1.26433	0.00276949
ENSG00000197301.7	RP11-366L20.2	chr12	65851340	65882167	-	-1.26429	1.54079e-13
ENSG00000249866.1	OR7E83P	chr4	9512905	9513874	+	-1.26365	5.42317e-14
ENSG00000230426.2	ERVMER61-1	chr1	187641226	187643860	+	-1.26285	1.22649e-08
ENSG00000242014.3	RN7SL26P	chr6	33540694	33541000	+	-1.26279	0.120515
ENSG00000279669.1	RP11-717F1.1	chr21	5232668	5243833	-	-1.26232	0.0456439
ENSG00000124194.15	GDAP1L1	chr20	44247099	44280917	+	-1.26041	0.224026
ENSG00000230958.1	AC093166.4	chr2	111865798	111866405	+	-1.26012	0.221921
ENSG00000229483.2	LINC00362	chr13	23169835	23170597	-	-1.25953	0.378835
ENSG00000198626.15	RYR2	chr1	237042205	237833988	+	-1.25906	0.000233358
ENSG00000236825.2	RAB28P2	chr9	62606797	62607748	-	-1.25904	0.000180875
ENSG00000253215.1	RP11-156K13.2	chr8	17882043	17882661	+	-1.25856	0.00524636
ENSG00000142538.1	PTH2	chr19	49422414	49423441	-	-1.25826	0.327839
ENSG00000168748.13	CA7	chr16	66844379	66854153	+	-1.2581	0.352328
ENSG00000280696.1	AL021807.1	chr6	27147375	27147516	-	-1.25806	0.298857
ENSG00000235062.4	BCRP5	chr22	20697962	20698934	-	-1.25801	0.0216223
ENSG00000278595.1	RP5-1068H6.6	chr20	4761300	4761696	+	-1.25801	0.0158662
ENSG00000222974.1	RN7SKP228	chr7	12876684	12876946	+	-1.25799	0.329399
ENSG00000257572.1	RP11-478B9.2	chr12	45071769	45072843	+	-1.25799	2.35983e-06
ENSG00000249857.1	CTD-2227C6.3	chr5	82940458	82940983	-	-1.25751	0.11451
ENSG00000212238.1	RNA5SP244	chr7	129756266	129756377	+	-1.25691	0.0218689
ENSG00000186226.8	LCE1E	chr1	152786214	152788426	+	-1.2568	9.00882e-19
ENSG00000174429.3	ABRA	chr8	106759483	106770245	-	-1.25648	0.135486
ENSG00000234677.1	RP11-285A18.2	chr10	123913574	123931597	-	-1.25637	0.160184
ENSG00000254467.1	RP11-634B22.4	chr11	123668499	123671637	+	-1.25637	0.0956374
ENSG00000258541.1	OR4K4P	chr14	19905917	19906600	+	-1.25635	0.157723
ENSG00000177684.3	DEFB114	chr6	49960249	49964105	-	-1.25635	0.318059
ENSG00000213543.2	RARRES2P2	chr10	133637408	133637892	-	-1.25635	0.318059
ENSG00000222979.1	RN7SKP167	chr10	121410916	121411200	+	-1.25635	0.318059
ENSG00000228095.3	RP11-361M4.1	chr9	84604111	84604425	-	-1.25635	0.318059
ENSG00000236827.1	LINC00529	chr8	11247626	11267865	-	-1.25635	0.318059
ENSG00000241722.2	RP11-255I10.1	chr4	111551854	111552173	+	-1.25635	0.318059
ENSG00000279011.1	RP11-191F9.4	chr5	10057502	10057807	+	-1.25635	0.318059
ENSG00000236681.1	DSTNP5	chr2	204306842	204307364	+	-1.25634	0.0837217
ENSG00000234640.1	RP11-264E18.1	chr10	128316282	128320214	-	-1.25634	0.158545
ENSG00000251200.1	RP11-6E9.5	chr4	169945981	169963334	+	-1.25633	0.162631
ENSG00000259185.1	RP11-56B16.4	chr15	51908902	51909642	-	-1.25603	0.175738
ENSG00000107954.10	NEURL1	chr10	103493979	103592552	+	-1.25533	0.0793677
ENSG00000253792.1	CTC-436K13.5	chr5	158173601	158176422	-	-1.25517	0.23414
ENSG00000231427.5	LINC01445	chr7	54330697	54349849	+	-1.25494	0.0732539
ENSG00000243333.3	RN7SL174P	chr5	119306343	119306631	-	-1.25491	0.133724
ENSG00000205777.17	GAGE1	chrX	49589496	49608536	+	-1.25399	0.0635904
ENSG00000259385.1	RP11-605F22.1	chr15	48192191	48201684	-	-1.2538	0.136327
ENSG00000157087.16	ATP2B2	chr3	10324023	10708031	-	-1.25353	0.309373
ENSG00000269622.1	RP11-80F22.2	chr16	35506592	35507170	-	-1.25323	0.0867405
ENSG00000251271.3	ALG1L7P	chr4	3935447	3942519	+	-1.25307	0.00337356
ENSG00000267634.1	RPL7L1P5	chr17	44365014	44365751	-	-1.25269	0.00472171
ENSG00000231532.5	LINC01249	chr2	4628222	4656215	-	-1.25248	0.00774246
ENSG00000204071.9	TCEAL6	chrX	102140476	102142970	-	-1.25229	0.320901
ENSG00000261706.1	LINC00165	chr21	44994362	44995185	-	-1.25121	3.41152e-19
ENSG00000224609.6	HSD52	chr1	59131936	59208121	-	-1.2498	1.43026e-06
ENSG00000139970.16	RTN1	chr14	59595976	59870966	-	-1.24879	0.0303527
ENSG00000259181.1	RP11-463I20.3	chr15	34993646	35003221	+	-1.24653	4.48393e-05
ENSG00000166926.8	MS4A6E	chr11	60334831	60396596	+	-1.24626	0.0107039
ENSG00000228235.1	AP001476.4	chr21	46052596	46053105	+	-1.24612	0.00116852
ENSG00000188373.4	C10orf99	chr10	84173738	84185294	+	-1.24546	1.31661e-24
ENSG00000115266.11	APC2	chr19	1446302	1473244	+	-1.24494	0.33512
ENSG00000258511.1	RP11-61O1.2	chr14	98136074	98139242	+	-1.2431	0.158766
ENSG00000241631.3	RN7SL316P	chr17	30702504	30702775	-	-1.24293	0.0814715
ENSG00000178752.15	FAM132B	chr2	238158982	238168900	+	-1.24292	0.0189404
ENSG00000233819.1	RP1-43O17.2	chr1	152744299	152744606	+	-1.24288	4.65936e-08
ENSG00000239932.3	RN7SL606P	chr17	60696313	60696605	+	-1.24176	0.135719
ENSG00000173954.8	SNURFL	chrX	139362040	139362382	+	-1.24164	0.214882
ENSG00000175920.15	DOK7	chr4	3463311	3501473	+	-1.24158	3.5791e-12
ENSG00000236509.2	RPL21P133	chrX	134607157	134607632	+	-1.24041	0.15617
ENSG00000174015.9	SPERT	chr13	45702311	45714559	+	-1.24034	1.84921e-09
ENSG00000250958.1	LINC00492	chr5	102581368	102617589	+	-1.23952	0.112042
ENSG00000234056.1	LINC00463	chr13	25172828	25180079	-	-1.23871	0.012455
ENSG00000270234.1	RP11-575N15.1	chr10	8724010	8724288	+	-1.23762	0.318059
ENSG00000260850.1	RP11-437L7.1	chr16	51354456	51356532	-	-1.23761	0.168241
ENSG00000262623.1	RP5-1107A17.2	chr17	56951664	56952404	+	-1.23753	0.00863613
ENSG00000237899.1	RP4-739H11.3	chr1	40669089	40687588	-	-1.23716	0.0334651
ENSG00000261451.1	RP11-981G7.1	chr8	10433672	10438312	+	-1.23682	0.369163
ENSG00000271100.1	RP11-697H9.5	chr11	63698596	63698764	-	-1.23598	0.374711
ENSG00000230223.6	ATXN8OS	chr13	70107213	70139429	+	-1.23574	0.242221
ENSG00000226083.5	SLC39A12-AS1	chr10	18001786	18010562	-	-1.23571	0.0333082
ENSG00000272982.1	RP5-1180E21.4	chr1	111181374	111181491	-	-1.23554	0.0131475
ENSG00000259017.1	RP11-561B11.6	chr14	35447003	35447625	-	-1.23447	0.103587
ENSG00000268203.1	CTD-2396E7.9	chr19	6494320	6494805	+	-1.23412	0.241728
ENSG00000232044.6	LINC01105	chr2	5932687	6001275	+	-1.23367	0.0843977
ENSG00000261789.1	RP11-709D24.5	chr16	4560001	4561662	-	-1.23324	0.00354949
ENSG00000250697.1	CTD-2066L21.3	chr5	32925639	33297910	-	-1.23281	9.47374e-14
ENSG00000253220.1	RP11-103H7.2	chr8	126498149	126500303	+	-1.23239	0.000236118
ENSG00000256637.6	RP11-76I14.1	chr2	103874310	104077778	+	-1.23237	0.0640163
ENSG00000225752.1	RP1-45I4.2	chr6	143094034	143099645	-	-1.23234	0.11447
ENSG00000249125.1	RP11-381N20.2	chr4	123490268	123522106	+	-1.23164	0.00618356
ENSG00000254447.1	OR7E11P	chr11	67735608	67736559	-	-1.23102	5.0127e-14
ENSG00000269053.1	CTD-2521M24.8	chr19	17419305	17419774	-	-1.231	0.237639
ENSG00000248876.1	RP11-231G15.3	chr5	109470843	109471586	+	-1.23063	0.0515147
ENSG00000122852.14	SFTPA1	chr10	79610939	79615455	+	-1.2305	0.190354
ENSG00000159197.3	KCNE2	chr21	34364024	34371389	+	-1.23009	0.254241
ENSG00000228403.1	RP11-563N6.6	chr10	48878022	48878649	+	-1.23009	0.140014
ENSG00000260541.1	LA16c-429E7.1	chr16	1841020	1843547	-	-1.22978	0.261352
ENSG00000270540.1	RP11-785G17.1	chr2	236367560	236369102	+	-1.22935	0.000740214
ENSG00000236105.1	AC000110.1	chr7	127295620	127296203	+	-1.22875	0.015108
ENSG00000253271.2	RP11-1059L18.1	chr8	117055818	117056145	+	-1.22842	0.331398
ENSG00000135744.7	AGT	chr1	230702523	230714297	-	-1.22814	0.000105326
ENSG00000254979.5	RP11-872D17.8	chr11	57387365	57424059	-	-1.22806	5.82584e-24
ENSG00000229327.1	RP11-135A24.2	chr10	32347397	32374488	+	-1.22792	0.216355
ENSG00000278464.1	RP11-96A15.1	chr18	34892013	34902885	-	-1.22658	0.187327
ENSG00000214872.8	SMTNL1	chr11	57542641	57550274	+	-1.22628	0.215143
ENSG00000231787.4	RP11-370B6.1	chrX	103904322	103904754	-	-1.22621	0.000529232
ENSG00000147434.8	CHRNA6	chr8	42752620	42796392	-	-1.22581	0.32416
ENSG00000280250.1	RP11-6L6.6	chr4	146231892	146232267	+	-1.22514	2.40992e-07
ENSG00000233896.1	RP4-684O24.5	chr20	1947246	2007517	+	-1.22418	0.251066
ENSG00000223436.1	AC011625.1	chr7	132352334	132367976	+	-1.22372	0.006412
ENSG00000248859.2	LINC01574	chr5	176743205	176743871	+	-1.22366	0.128568
ENSG00000229618.1	AC011288.2	chr7	13101391	13704149	+	-1.22217	5.61554e-06
ENSG00000199933.1	RNY1P16	chr12	101719808	101719918	+	-1.22125	0.147873
ENSG00000279683.1	RP11-31H5.2	chr15	56795382	56795522	+	-1.22074	0.426105
ENSG00000224739.2	AC016735.1	chr2	43001355	43006060	-	-1.21984	0.0171006
ENSG00000273877.4	RP11-635O16.2	chrX	153225649	153230357	+	-1.21948	0.0420447
ENSG00000242729.1	RP11-124G5.1	chr11	41538434	41538986	+	-1.21902	0.0730844
ENSG00000222452.1	RN7SKP59	chr9	78165465	78165778	+	-1.2186	0.318059
ENSG00000222880.1	RN7SKP261	chr12	80343515	80343792	-	-1.2186	0.318059
ENSG00000270446.1	RP6-43L17.1	chrX	87806433	87806769	-	-1.2186	0.318059
ENSG00000271291.1	RP11-289I10.3	chr1	145269604	145269890	-	-1.2186	0.318059
ENSG00000274568.1	RN7SL545P	chr15	22429200	22429489	-	-1.2186	0.318059
ENSG00000278497.1	RN7SL759P	chr15	20570886	20571175	+	-1.2186	0.318059
ENSG00000279695.1	RP11-165I9.10	chr13	25141536	25141809	+	-1.2186	0.318059
ENSG00000259971.1	RP11-44L9.3	chr16	73511176	73511654	+	-1.21859	0.089461
ENSG00000241088.2	RPL17P44	chr18	62415678	62416227	+	-1.21859	0.0884564
ENSG00000263553.1	RP11-449D8.2	chr18	24673163	24674348	+	-1.21856	0.0455072
ENSG00000252051.1	RN7SKP276	chr1	229410500	229410767	-	-1.21828	0.136372
ENSG00000223657.2	KRT8P51	chr7	136938280	136938553	-	-1.21771	0.231623
ENSG00000278040.1	uc_338	chr9	75016681	75016848	-	-1.21656	0.242823
ENSG00000230631.1	RP11-359N11.1	chr6	14229775	14231570	-	-1.21487	0.0141963
ENSG00000225689.1	RP1-30E17.2	chrX	128323620	128600468	-	-1.21485	0.0522487
ENSG00000237469.2	TUBB8P10	chr1	227493029	227495142	-	-1.21484	0.060414
ENSG00000253900.1	CDH12P4	chr5	71132993	71133287	+	-1.2139	0.197793
ENSG00000058404.19	CAMK2B	chr7	44217150	44334577	-	-1.21351	0.310377
ENSG00000270313.1	COX6CP16	chr16	85278820	85279035	-	-1.2119	0.251318
ENSG00000078328.19	RBFOX1	chr16	6019094	7713338	+	-1.21185	0.232799
ENSG00000145864.12	GABRB2	chr5	161288429	161549044	-	-1.2118	0.362036
ENSG00000265126.1	CTB-187M2.2	chr17	19411786	19413118	-	-1.21179	0.123987
ENSG00000239539.1	HMGN1P20	chr10	19489101	19489400	+	-1.21148	0.317664
ENSG00000224161.3	RPS26P54	chr18	59761558	59761905	+	-1.21136	0.298924
ENSG00000230838.1	AC093850.2	chr2	215718043	215719424	+	-1.21021	0.00374787
ENSG00000266145.1	RHOT1P1	chr18	14222008	14222331	+	-1.20879	3.86492e-08
ENSG00000239922.1	RP11-71N10.1	chr3	147940004	148006755	+	-1.20869	0.188163
ENSG00000256075.1	RP11-81H14.3	chr12	68473741	68474902	+	-1.20826	0.00307993
ENSG00000251636.1	LINC01218	chr4	100812255	100814280	-	-1.2082	0.000790028
ENSG00000234629.1	WDR82P1	chr3	94937086	94938024	-	-1.20747	4.10654e-05
ENSG00000187173.3	LCE2A	chr1	152698364	152699442	+	-1.20723	1.34821e-21
ENSG00000270403.1	RP11-35P15.1	chr11	117668483	117668858	+	-1.20667	0.0755393
ENSG00000261949.5	GFY	chr19	49423749	49428818	+	-1.20636	0.329653
ENSG00000212396.1	RNA5SP323	chr10	93510548	93510680	-	-1.20597	0.499562
ENSG00000250829.2	RP11-11N5.1	chr4	186890969	186892366	+	-1.20453	1.74217e-06
ENSG00000212549.1	RNA5SP354	chr12	26373598	26373733	-	-1.20376	0.488721
ENSG00000213183.3	RPS7P8	chr6	96648489	96649069	-	-1.20337	0.00990287
ENSG00000281028.1	PI4K2B	chr4	25160663	25277306	+	-1.20217	0.0101291
ENSG00000250383.1	CTD-2197I11.1	chr5	108818041	108830790	-	-1.20215	0.191524
ENSG00000212932.3	RPL23AP4	chr21	46690764	46691226	+	-1.20203	0.0624656
ENSG00000185482.7	STAC3	chr12	57243453	57251193	-	-1.20176	0.227075
ENSG00000225196.2	RP5-1118D24.2	chr1	12220794	12221109	-	-1.20125	0.157356
ENSG00000282408.1	RP3-335E1.1	chr6	106451496	106457248	-	-1.2006	0.000578619
ENSG00000239821.3	RN7SL513P	chr19	18333276	18333573	+	-1.20039	0.188026
ENSG00000259616.2	RP11-507B12.2	chr15	61298791	61635449	-	-1.20009	5.53713e-07
[truncated: 58,499 more rows]

## Sheet: 下调
AC069294.1
FP671120.5
SNORA63
RP11
PRAC2
SMAD5
COX6B1P2
AC026185.1
AE000658.30
ZIC1
RP13
ZIC4
RP4
CTD
HOXB13
RN7SL89P
AP000351.13
MMP3
RP1
CYCSP11
SHOX
RP5
AC007163.11
TRIM48
TRIM51EP
CALM2P1
KRTAP22
Metazoa_SRP
CTA
AC004623.2
PSMA6P3
OTOP3
HNRNPA1P13
RBMX2P4
RN7SL790P
AC015977.5
AC087499.4
RPL36AP51
PABPC1P10
RN7SKP115
RPS17P13
ST7
RPL35AP33
RPS12P15
PRG4
FRG2DP
U2
RPS17P14
DSCR10
AGGF1P6
AC108051.3
AC006538.4
RAC1P1
NEFL
VGLL2
RPL21P7
MRGPRX4
HMGN2P25
HTR3A
ANKRD34C
TRIM51BP
DAP3P1
RN7SL443P
AC004066.3
RNA5S9
CYCSP32
RPS10P27
RN7SL856P
COX4I1P2
CDRT8
RARRES2P10
AC017006.3
RN7SL28P
RPL39P18
CTB
SCG2
COX5AP2
AC103564.7
SLC18A3
LINC01324
CTC
LINC00836
C10orf71
AC004485.3
LINC01159
AC105393.1
EEF1E1
BPIFB4
VTI1BP3
E2F6P4
AC079584.2
FGF12
HIRAP1
AK4P6
AP003774.4
SPRR2G
POU3F3
RN7SL391P
KRT18P9
RPLP0P7
YPEL5P1
RN7SKP22
CYP4F35P
STMN2
AC016831.3
PHGR1
RN7SL5P
POU6F2
AC009411.2
LINC01048
AC092168.3
FLJ20019
CNN2P12
CHIAP2
KCTD8
KRT2
LINC01139
HTR1B
TOMM22P5
RPS11P7
CCDC39
RN7SL388P
LINC00603
AC010894.5
RPL27AP8
GDA
RPL7P5
GYG1P1
MIR205
GDF2
ITIH3
LINC01021
RPL7AP33
TRIM6
CSN1S1
RN7SKP221
OSTCP6
AC003986.5
AADACL2
AC011515.2
AC004924.1
MRGPRX3
RNU2
AC079779.6
yR211F11.2
OLIG2
FRMD7
RPL17P41
HS6ST3
AC006372.6
AC008271.1
MRPL49P2
CD70
KRT128P
IGFBPL1
LINC00385
NEFM
NKX2
AC104777.1
AC008069.1
SNRPCP1
KLHL30
TPT1P11
HTR2C
FMO3
ADIPOR1P2
SALRNA1
RPL36AP40
XAGE2
AC093627.7
RP3
OPN1MW2
ASTN1
GUCY2C
AC009227.2
AC015977.6
CHAT
AC125421.1
TRIM53AP
RXFP2
SNX18P5
AC008810.1
WTAPP1
OR52N3P
OR52N2
C7orf69
OR51AB1P
P2RX1
IFNA11P
LINC00491
PCNPP3
COMP
FAM74A7
RNASE8
LINC01077
MRPS31P2
ACTC1
AL121656.5
C14orf177
AC006372.5
LINC01262
ANKRD20A5P
RPSAP52
SPINK9
CTHRC1
AC005730.2
RPL7P34
OR52B1P
IL31
AC093390.1
KRT18P1
Vax2os1_3
RN7SL320P
NELL2
DUXA
RPA2P2
CDH18
AP000345.4
CYCSP51
FAM216B
LINC00645
TP73
AC009236.2
LLfos
ATP13A5
SLC6A21P
STC2
PRR4
AC100802.3
AC004837.4
AC018442.1
HRK
AC011366.3
RPS3AP4
KRTAP13
RN7SL567P
FERD3L
KHDC3L
RNASE7
HTRA4
SP5
TBX4
SOST
INA
MIR4500HG
AC009960.4
EEF1GP3
ALPK2
SIX1
OR7E83P
ERVMER61
RYR2
RAB28P2
BCRP5
RNA5SP244
LCE1E
ALG1L7P
RPL7L1P5
LINC01249
LINC00165
HSD52
RTN1
MS4A6E
AP001476.4
C10orf99
FAM132B
DOK7
SPERT
LINC00463
SLC39A12
OR7E11P
AC000110.1
AGT
AC011625.1
AC011288.2
AC016735.1
AC093850.2
RHOT1P1
LINC01218
WDR82P1
LCE2A
RPS7P8
PI4K2B
KCNA5
MTCO1P4
QRFPR
FTHL17
JAKMIP2
SPP1
GS1
LINC01043
AC069154.4
LINC01298
TUBB8P9
TMA16P1
LINC01527
LINC01158
AC007381.2
IQCA1
KCTD16
AL163953.2
LINC00898
DPRXP6
GDF15
FHL5
DES
TCF21
SUPT20HL1
ENO1P4
AC079779.4
TAS2R62P
ZNF92P2
BCAN
MYO16
TFAMP2
SCG5
FTH1P27
PLAC1
FAM27E2
WFDC12
LINC01102
NAV2
OLIG1
C1orf141
LL22NC03
LNX1
PHBP11
LINC01507
TRPC4
ANGPTL5
CPXM1
U3
BCAS2P1
ARF4P1
GALNT8
FUT5
KBTBD13
KRT73
OTOP2
TATDN2P3
HMGN1P9
AC053503.6
ALDH1L1
BCL9P1
NPIPB7
AC053503.12
PAICSP3
OSTN
ANKRD2
MRPL42P6
AC022098.2
SEZ6L2
OR13E1P
PPM1AP1
RN7SL543P
PTGER4P2
LINC00589
MROH2A
DRGX
SLC35F4
TAS2R60
LEFTY2
AC002553.4
KB
C11orf87
WISP3
VPS25P1
LCE1D
C3orf67
AC002064.4
LMOD1
LBX1
RPL5P16
SLITRK4
OR52R1
PGAM1P12
HHATL
ACTA2
AC069155.1
HCRT
HSD17B7P1
RRAD
DIRC1
HPYR1
VTA1P1
ARHGEF7
LINC00302
ACKR2
SOAT2
TAS2R41
ENPP7P7
AC067960.1
DBX1
NKX2	AS1
FRMD6
RPL21P6
HMGB3P13
NXPE2P1
LINC00310
AC004593.3
DCAF12L1
AP002954.6
SGCG
LRRTM3
MESTP1
DNAJA1P2
MAS1
AC015726.1
COL4A3
FABP7P2
SALL3
ARF4P4
HOTAIR_4
IGKV1OR10
CH17
USH1G
MYL6P1
SSXP10
VN1R110P
LINC01029
LINC00272
WI2
FABP5P3
OTOF
CASQ2
C5orf66
CFAP61
OR52M2P
AC018717.1
PRAC1
LCE1F
DBX2
VCAN
FOXL1
PLN
KRT8P5
RPRM
RPS3AP53
AF001548.3
RPLP0P1
LCE1A
AC092635.1
LACRT
PTCHD1
FEZF1
RPL29P25
CSPG4P13
HSPB7
KRT8P23
TRIM49
TMEM108
AC011524.1
KPRP
RPL7P20
C8orf34
KCNMB2
SRL
KCNAB1
C5orf64
OR7E86P
HNRNPCP3
HOXC12
AC006372.4
ASIC2
ALPK3
C1orf110
DPYS
COL6A4P1
LCE2C
RN7SKP64
BBOX1
KLF2P3
FGF20
LCE4A
CNTN5
CNTNAP3P1
LINC01103
OR10V2P
LINC00524
LINC00670
TRIM64B
LRRC37A12P
FAT3
AB015752.3
DNAJC8P1
OR1F12
MYOCD
IGFL1
BCYRN1
DCAF12L2
AC091814.3
MIR1
LINC00871
COX6CP10
SAPCD1
LINC01124
KCNK3
2021-03-04
LCE2B
FO538757.3
GLRA3
LCE6A
LINC00544
AC006130.3
PI16
PSG7
SLC14A2
RBPJP2
ACTA1
PLCE1
MMP2
RPL12P39
ADAM22
SLC6A6P1
DACT3
OPN4
HSD17B6
HMGB1P39
RN7SL494P
DNASE2B
CNTN3
HCCAT5
ZNF534
AF127577.12
AC019064.1
RPL23AP3
LINC01054
HOTAIR_5
MPP4
PROX1
RSPO2
MUSTN1
AC034228.3
XX
TTR
COL19A1
ADAMDEC1
AP001605.4
LINC00924
FABP3
bP
AC010907.2
CYP4F60P
LINC00906
COX11P1
PDZPH1P
CP
AMMECR1LP1
PTPRD
CRTAC1
TPH2
MMP13
RBPJP7
ALDH1B1
STAU2
TRIM26BP
CCL24
LDB3
GXYLT1P5
LINC00698
LHCGR
SPOCD1
KLHL34
AC004160.4
AC090954.5
MYH7
NTRK3
SPRR2E
NMUR1
LINC01260
SFPQP1
AP001439.2
HMGN2P19
CRYM
KCNJ12
LCN9
DDX25
FLG
ZFP91
AC026471.6
R3HDML
LINC00282
AJ006998.2
SPIC
SPOCK1
MKX
COL4A4
MMP8
HOXC11
RBPJP5
LINC01090
RPS5P3
RAPSN
AC007405.4
SGIP1
XAGE1A
LCE2D
NEXN
AF003625.3
SALL1
AC026954.6
MYOC
AC141928.1
NOX4
UPF3BP3
BEND4
CHRNA3
CFH
MRGPRX1
LINC00989
ARG1
LINC01474
FAM86KP
AICDA
WISP2
OR51C1P
CNKSR2
RAB9B
CYS1
RERG
MBNL1
GPR150
GRAMD4P8
ELN
ASS1P7
PRUNE2
PDE3A
RN7SL787P
NEGR1
LMX1A
LINC01611
Z95704.3
ORAOV1P1
OR51E2
OR7E36P
SSTR5
OR52P1P
C11orf96
NBPF4
GALNT15
RPS6KL1
ASPHD2
CNTNAP3P5
AL353898.1
SLC52A1
RBM24
C1orf140
HECW2
AMELX
CPNE9
SYNPO2
AC103563.8
CPE
DPP10
AC004988.1
AC067959.1
WIF1
ZCCHC18
FAM150B
SCUBE3
AP002518.1
HOXA13
LCE3D
RN7SL428P
RN7SL331P
CH507
AP000695.6
HOTAIR
RPS26P49
SHOX2
AC096669.3
EEF1A1P31
AC008746.3
LCE1B
C1QL2
OR7E101P
COL12A1
AC009967.3
AC019048.1
AC091814.2
C1orf68
LURAP1L
CYP19A1
AC139103.1
RN7SL589P
AC003005.4
PCSK1
ATP5BP1
LINGO4
LINC01436
LCE3E
RPTN
KCNK15
KIAA0087
AC226119.5
LCE1C
CNGA3
KCNE5
CCDC144NL
ACSM4
FAM74A6
LINC01514
MYH11
XAGE1B
LONRF3
FLNC
AK3P2
ADRA1B
PWRN1
PCNAP4
ITIH1
INHBC
LINC00940
FSD2
PTCD2P2
LOXHD1
AC009313.2
TRPM8
FNTAL1
PAX1
RAB33A
PDGFRB
LINC00681
AL590763.5
GSTA1
SVEP1
PGAM2
AC012501.3
CBX3P7
CXCL9
MOCS1P1
GDF10
OR2B8P
CYP7A1
FAM138D
CCDC63
RNF185
AP000892.6
AC104695.4
ABCB5
SCN3A
LINC00323
XXyac
WIPF3
KRT18P35
SMPD4P1
FGF14
AC145110.1
TTTY7B
USP9YP2
AKT3
HRH2
AC079466.1
LINC01356
RASL11B
OR5BS1P
NOBOX
UBE2D3P3
AP000344.4
PIEZO2
ATP5G1P3
LINC00211
SP8
F10
OR2K2
LINC00237
VPREB3
OLFML2B
ESRRB
PGAM1P3
ARMC4
KISS1
KRT18P10
PRG2
FAM47DP
AC012358.8
KCNMA1
LINC00184
WDR87
HOXA11
CDHR2
NUTM2HP
HNRNPA1P26
EMX2
AC005532.5
NPR3
SMOC2
RERGL
AC106869.2
CX3CL1
APOB
MYH15
SYNDIG1L
AC009166.7
KIF28P
AFG3L2P1
AC004837.3
LINC00702
AFF2
LINC00161
LINC00359
ACTN3
ADRA2C
TRIM64EP
ZBED1P1
GSC2
NANOGP9
RPL35AP26
KIR3DX1
GPC3
DOCK3
SLITRK2
TMEM37
SMARCE1P2
PDGFD
CACNA1H
AC011899.9
LINC01114
VWCE
PLA1A
AC005477.1
AC004870.5
ASNSP6
AC069368.3
OR6J1
RN7SL861P
RPS16P9
PNMA6B
RPL17P1
GSX2
AL035610.2
AGTR1
MSH5
NOL8P1
TAF7L
CEACAM20
IFNA13
SLC16A10
FXYD4
IQCF5
HNF1A
GALNT13
LINC01153
AC092431.3
PCAT14
TBX15
GTF2IP5
LINC00158
C6orf15
SLC47A2
AF131217.1
C10orf10
KERA
OPTC
RASL12
IL17B
MRVI1
LOC100421166
LRFN5
LCE5A
CYP8B1
CNN1
AC007381.3
CDH6
SMCO3
TOMM20L
NUTF2P7
SGCA
ADCY5
PHBP4
TCTE1
LINC00895
HTR7
MAP1B
CFAP46
CIB4
AP001631.10
COL3A1
AP000350.10
PRPF38AP2
PPP1R3C
OR10Y1P
OR7E13P
ADAMTSL1
TAGLN
AP000593.5
ASCL3
NFE2
MYL12AP1
R3HDM2P1
PPFIA2
RN7SL684P
RGS21
HPGD
PAX9
LINC00028
SDCCAG3P2
CELP
HNRNPA1P1
OR10A6
FAM133CP
MYL2
COL20A1
ACTG1P4
IFNG
AC013448.1
LINC01513
AP003025.2
BEND3P2
COL8A1
COX6B1P4
FGF16
AC016735.3
ASIC4
TRH
SCHIP1
HMGN1P18
PDE1A
AP000255.6
AC005307.3
GADL1
TPM2
AC133644.2
EIF2AP4
OR2R1P
GAPDHP40
RPL5P32
LINC00368
KARSP2
CAP2
RPRML
ZC3H11B
HRASLS
UPF3BP4
SFTPC
ZNF32
STAC
IGDCC4
SAG
BX842568.2
AC023481.1
NIPA2P1
PRRX1
TPMTP1
ACTG2
ITGA5
SYT6
MFAP4
FCAMR
LINC01165
EPGN
CDSN
MPO
TAS2R8
ENAM
AC093106.5
HRC
KCNA4
MT1P3
GPR149
AC009303.2
CYP26A1
IGF2
LINC00244
SLC26A10
PLCXD3
ELDR
KLRF2
RAD23BP1
LYNX1
TPT1P4
OR10AC1
IL36G
RBMS3
AP000221.1
C10orf107
C8orf4
YTHDF1P1
SCGB1B2P
FAM182A
NAA11
ITGBL1
CMP21
LINC01143
EEF1A1P36
USP12
RN7SL744P
AC068057.1
NPAS4
KCTD4
MRGPRD
OR10V3P
PRB1
GMPR
SLURP1
RAP2CP1
AC006445.7
DNAH10OS
LINC00404
CTSLP1
HOXD13
OMG
GALNT5
LINC01214
AZGP1P1
RCAN2
PNMA6A
CAPN10
STK32B
AC012363.4
F2RL3
EIF3LP1
FOXC2
CATSPERD
AP001257.1
TARID
AC018647.3
uc_338
NPAP1
LRP1B
PF4
SH2D4B
CLRN3
LINGO1
LINC00581
GJA4
DLX1
AC007952.4
NPY6R
TPSAB1
ZBTB8B
AC008991.1
ZFHX4
AP000695.4
CHRNA9
IGF2BP1
MACC1
EDN3
KLK9
PIK3CD
HEY2
COL1A1
RANBP17
RP6
FRMD1
VDAC1P6
PGR
CHODL
KCNJ4
FAM180B
ARNT2
FCRL6
LINC00315
LINC00484
DLX6
GUCY1A2
IL36RN
GABRR1
TLK1P1
LINC01019
MCAM
AC004540.5
MC4R
IGBP1P3
ART3
TMOD1
MS4A3
SNRPCP3
OR9Q1
PEBP1P1
PIWIL1
RGS20
AC002511.3
AC008940.1
RBPMS2
SCN1B
LINC00462
CLCN4
SLC10A2
AP000640.2
LINC01258
LINC01170
PCSK2
ANGPT1
C10orf142
LGALS9B
STRIP2
CASKIN1
HCG27
AC007389.3
PROL1
LINC00452
AQP2
YBX1P6
HIGD1AP11
LINC01257
MYH3
DUXAP4
ARL2
AC079988.3
ALG1L15P
PRPH
LRRC3C
AC008063.2
KLK14
TNS1
SERPINA12
OSBP2
CT55
ATOH7
HTR1F
VTI1BP2
AP000322.53
FAM196B
ISLR
TBX2
PRKAA2
PRKG1
MAFB
C20orf62
ARL14EPL
FLJ38576
HORMAD2
GRIN2D
SLC52A3
CA6
ASPRV1
CACNA1C
MIR3179
LOX
AC105339.1
CR848007.2
EIF2B5
C5orf58
SLIT3
NUP210P3
C16orf47
GUCY1B2
HSPB2
AC004540.4
SOX1
GRIP2
MAFA
CHST7
OR56B2P
RPL23AP80
TIMM8AP1
SLC7A11
OR2AE1
APOLD1
ZAR1L
CFL1P6
RPL9P18
ABCA9
AP000318.2
SORBS2
ANGPTL2
PDE4DIPP1
PEBP4
AC026904.1
HNRNPA1P22
LINC01468
TBXA2R
GABRG3
UBASH3B
PPP4R1
ESPNL
PRDM16
ITGA8
LINC01338
AC011518.1
TSPAN8
LINC01538
AP006547.3
FOLR1
ENPP1
SHC1P2
PRR7
TBC1D3P1
KCNG3
SMARCE1P5
SVOPL
FAM149A
FILIP1
COPS8P2
LINC00612
ABLIM2
GOT2P2
RPS3AP35
CTSK
RBPMS
RPL7P12
AC018755.18
LINC00582
DNAH3
MID1IP1
GPX3
LL0XNC01
ST3GAL5
CHL1
TET2
TTC23L
TNFRSF13C
MTHFD1L
MEIS1
DGKG
CXCL11
HAND2
TIMD4
PGM5P4
ADAMTS3
PXT1
WBSCR17
SNTA1
LINC01118
AC008440.10
PCDH9
FRZB
LUM
CACNG8
CHSY3
ATP8B4
MAPRE2
AP000859.4
RAP1BP1
LEMD1
PRSS35
HILS1
RNASE3
CLSTN2
IL17D
LA16c
C7orf57
LINC01374
BTBD16
NTF3
EPHA5
NDUFA7
GIPC3
STAC2
LINC00565
AC084809.3
SLC4A8
ABCF2P1
TPI1P4
MFAP5
RPL5P29
CLIC5
CPEB1
PDZRN3
IL36B
CNN2P4
OR10V1
MYLK
TRHR
LINC01028
OXCT1
LINC00346
CPED1
ADAMTS2
TOX2
TPTE2
KCNT2
RIMBP3
Z69720.3
ST13P10
AC005534.8
PDE1B
NBEAP3
CORO2B
MED28P1
FLJ12825
SV2B
RUSC2
CELSR3
GJC3
C1QTNF5
AC007277.3
ACTN4P1
FAM81A
PLA2G10
OR2W3
LINC00398
E2F3P2
OTUD7A
MYOZ2
LINC00689
LRCH2
TPSB2
LINC01285
DPP4
HCN4
AK8
LGI3
VWC2
COL1A2
SLAMF9
LSAMP
FN1
ZBTB47
LINC00629
ANKRD34A
SLC25A48
ERICH6
AFF3
PTGES3L
ETV6
CMKLR1
CLEC12A
REM1
NOVA1
RRM2P2
SCGB2B2
PLCD3
INMT
SCARF2
NEDD9
DFNA5
RGS5
LRRC32
THEGL
OR7E85P
CDCP2
KRT18P28
AP000654.4
RHOBTB2
LRRN4CL
SLC6A17
TMEM99
AQP6
ENPP7P1
NLRP10
AC093484.4
KCNA7
MXRA8
ACTBP2
WTIP
NPR2
ATOH8
ARHGAP6
DNAI2
DGKI
JPH2
PSMC1P4
TKTL1
LY6H
MYL9
GALNT12
SLC12A1
PLCXD2
SACS
MCF2L2
AC073957.15
VASN
WNT8A
MPPED1
PRB2
LINC01354
TMSB4XP6
TNRC18P2
PTGDR
IL1F10
CD300LB
AC025335.1
HNRNPMP1
RARSP1
DKFZP434L187
ECM1
OCA2
EEF1A1P10
TMEM86A
DBN1
WSCD1
CLLU1
TPSG1
AC132008.1
IRX1
CCNL2P1
HES5
SHBG
GCOM1
LAMA2
C2CD4D
RCC2P6
C15orf59
MAP1A
VTI1BP1
C1orf95
DHRS7
MAPRE1P1
ADAMTS7P3
TTPA
KRT8P15
HCP5B
FCGR1A
AC073284.4
OR1J4
RAPGEF4
CTSG
AC005682.7
CSRP1
WFDC13
HLX
AOC4P
AC140725.4
FAM25C
PTP4A2P2
KIAA0319
AC114730.2
EN1
LINC00922
MMP27
RS1
SLC22A7
SPINK7
ANKRD26P3
CAND2
LINC00840
TRPA1
TIMP2
OTUB2
LMO7
MICE
MICD
KRBOX1
MFSD4
PRDX1P1
ISLR2
ADAMTS7P1
ANKRD20A7P
FABP5P2
TRIM64C
LINC00506
PDE4C
TUBA3FP
SPDYE4
ARHGEF17
MAP6
AC005300.5
AC005757.6
AC004221.2
RPL36AP45
NINJ2
LOR
EBF1
HBE1
ICA1L
PARP4P2
AXL
LINC01197
PCLO
DENND3
IGF2BP3
AFAP1L1
AC073150.6
ELMOD1
FAM182B
SPARC
GTF2IP13
TNRC18P3
MYCBP2
SPATA21
LINC01198
LINC01597
MNX1
GATA2
SOCS1
AC005682.6
LINC00092
NPIPB9
TPRG1
SEMA4G
AC016722.3
SALL4P7
RPL36A
INGX
RBM17P3
AKR7L
FAM25A
FXYD7
AC005009.2
PRDM12
DIRC3
LTBP1
LINGO3
ITGA11
AC109642.1
BCHE
AP000439.1
CHRDL1
CCBE1
GPR156
BMPR1APS2
SUMO2P17
NOX1
FBXL22
CFL2
CTGF
PRDX3P2
RN7SKP275
MATN4
FSTL4
AKAP6
HRCT1
DTNA
BMPR1B
INHBA
OR2I1P
LINC01204
XK
DNAJB5
LINC01167
APLN
SRGAP2D
FBN1
ADAMTSL3
MTTP
XPNPEP2
PLCD4
RENBP
MYOM1
LIMS3L
RN7SL40P
LINC00856
ADRA2A
TRIM80P
TSC22D1
SEMA3D
C20orf203
GAPDHP65
HGFAC
COL4A2
TMEM38A
HMGB3P7
DIO3
PRAME
STS
LINC01087
PROS2P
OSTM1
LRRC53
RPL21P40
C15orf62
AC069213.1
DCN
UBA52P6
ADGRF5P2
KRT16P5
OPN1LW
NALCN
SYT11
BAG2
ALDH1L2
AMD1P1
AC006262.5
AC006272.2
AC010136.2
KIAA1324L
AC006946.17
LINC01361
AP000436.4
CDC42EP3
FOLR3
OR10H1
SLC5A5
KIRREL
GPR21
LINC01545
ARHGAP31
MIR143HG
DAB2
XXbac
SLC9A5
VLDLR
CD34
GLIS2
MYO1D
AC017104.6
LBH
PSG4
NOS1
HTRA3
AC005237.4
ITGA10
AC025627.7
AACSP1
TEX28
PGM5
ESRRAP1
WISP1
TRIM15
CNR1
KCNJ8
LL09NC01
SOGA3
CMPK2
FLG2
OR7E94P
LINC00705
AC015849.2
PPP1R3G
SOBP
AC009120.11
BIVM
PTCHD3P2
CBY3
LINC01091
NKD1
SEC13P1
ENTHD1
GLRX
RSAD2
RPL21P54
FAM131C
CMTM3
LINC00941
DAP3P2
SPRY1
CYGB
AP000442.4
CYP2F2P
RANBP3L
EDA2R
GPR132
RPL23AP97
NTN1
GRK5
STOML3
GLRB
FAM65B
EPS8
AC002985.3
FLJ31104
PAX7
ABCC4
ADAMTS10
ATP11AUN
FABP7
CTBP2P7
MDGA2
TMEM74B
PTCHD4
TLDC2
HMOX1
C17orf47
C15orf52
AP000344.3
ELOVL2
SUSD5
FAM25G
NAV3
GAB2
HIPK4
MGC16275
ZYG11A
AGBL4
GPR1
TP53TG1_2
HSD17B13
ATP1B3P1
LINC00475
MYOZ3
CIR1P2
AC009299.5
C9orf170
NDUFA5P11
PCNXL2
AP000889.1
AC068587.2
HNRNPA3P1
RASGRF2
RPL15P21
CORIN
NRTN
PHF24
DYNC1I1
TPO
HDC
PDE7B
CASC4P1
CRCT1
SOX8
VSX2
TNFRSF8
VDAC1P2
MMP9
AC093585.6
ESYT3
CDKL4
GLIS1
C20orf166
DDX55P1
ITLN2
AC003006.7
ITPR1
PTPRG
ABCA6
GUCA1B
KRT18P13
TRAM1L1
CYP11A1
MAPT
METTL21EP
ALOXE3
LINC01149
MAST1
AP000230.1
SCGB2A1
PPARGC1A
EIF1P3
TMEM63C
KIT
STK10
CLEC1B
CYR61
AC098614.2
ACCSL
NXPH3
ARHGAP20
KIAA1644
SGCZ
OXT
AC079781.7
SH3RF3
RPL23AP86
C1orf105
LINC01273
DPF1
GPR173
LINC01088
LINC00162
RAB44
VGLL3
AC024592.9
AP001471.1
FEZ1
AJ011932.1
RXFP1
SATB2
CLIP3
KRT18P11
UNC93A
RPL23AP21
GSDMA
FAM110B
LGALS9C
BPI
FOXI2
ST8SIA6
AC097523.1
PCA3
HYAL4
PAPPA
OR52N4
COL13A1
AC137932.6
ERLEC1P1
DMRTC1B
ENPP7P11
PFKFB2
AC002398.12
CD276
MSR1
SYCP2L
AC016723.4
MYZAP
SLC25A21
ADAMTS7
CBLB
C3orf18
GOLGA8VP
AC011239.2
FAM3B
C18orf65
PDZD7
DEFB103B
SLC44A5
APOL3
TBX18
RN7SKP239
SPG20
TERF1P4
IFNA20P
OR5BK1P
AC018463.4
C2orf50
PTPRU
LRRC20
PPP2R2B
CKS1BP3
UBE2V1P2
KRT19
SOD3
SAMD4A
AC004840.8
GLDN
GAPDHP1
PPP1R14A
PCSK5
CDK2AP2P2
DISC1
OLA1P3
RPL7AP64
KCNK5
AC079753.5
KRT18P52
TPBGL
TGFB1I1
CST2
AC007272.3
C3orf20
MYO1E
CRLF1
IGSF22
STAM
SNX9
BCAP31P1
RAB3IL1
GLT6D1
AC097533.1
LINC00113
AC118754.4
NR2F2
USP6
ADH7
AL162151.3
IFIT3
AJAP1
ABCG1
MGAM2
EIF5AP4
NWD1
MICU3
DCD
LGI2
CELF2
FABP5P7
CEACAM22P
AC132217.4
APOBEC3H
GALNT16
MAPK4
PSRC1
BHLHA15
AF064858.7
SPEG
SEMA3B
HSP90AB2P
KHDRBS3
CARNS1
AEBP1
SORBS3
ASXL3
FYN
OR1L8
IL37
NXF3
STEAP2
C7
ABHD11
ITGA1
IL1RL1
TMEM110
MYCBPAP
FAM83C
PRKG2
BICC1
LINC00152
RPL36P4
AP000640.10
CYP46A1
AC009495.3
ADORA2BP1
MYO1B
ZNF680P1
CACNA1D
ANKFN1
NCKAP1L
CBX3P4
MYL3
TENM1
LINC01320
B3GALT5
TPSD1
FAM86GP
PCP4
RGS7BP
IFI30
RN7SKP16
PLEKHO1
SLC4A5
TMEM229B
FPGT
AC004791.2
AC007193.10
TNFSF12
C9orf147
PRR26
TMEM257
ZNF853
FLJ31356
PDCD1LG2
CITF22
SLC37A2
LINC00637
CHRD
NPIPB1P
ADRA2B
CCR3
NAMA
ANKRD6
AC006994.3
ASGR2
TNNI2
LINC00992
MYOM3
SH2D1B
LINC01366
PPP1R12B
ALOX12B
COX5BP7
GRM7
SULF1
CHMP4C
DOK6
AF196779.12
PRSS57
PRRT3
AMIGO2
RPL17P11
CHRM2
DMRT3
AC100830.3
LILRA2
SULT1E1
PA2G4P1
AC008697.1
TCF7L1
TSEN15P2
DNM1P46
C9orf106
DMRTA1
BMPR1APS1
LTBP2
SIM1
AC083862.6
GTF2A1L
SLC5A10
KCNRG
VSIG10
AC226119.4
AC006273.4
AZU1
TAS1R2
TCP1P1
RAB32
OR10H2
GGT5
GRIK4
CYFIP2
FGF13
RPL7P28
TNFRSF11B
AC008592.3
CLEC2A
AC013474.4
NOV
TSHR
LYPLA1P3
VAT1
LINC01267
LINC00377
DSG1
FGD2
PRR5
AC004381.7
TNC
AC097468.4
MSMB
PALM2
CEACAM5
RAB31
ITGB5
C3orf35
FCRLA
KCNB1
LINC00189
MFAP2
LINC00693
KIAA1456
PDE4B
KAZALD1
DYDC2
KANK2
RIN3
TPK1
PDK4
PPAN
SYNC
CDH5
[truncated: 10,306 more rows]

## Sheet: UV诱导后显著上调
ENSG00000199377
ENSG00000196228
ENSG00000244468
ENSG00000249956
ENSG00000135226
ENSG00000159556
ENSG00000257046
ENSG00000259514
ENSG00000231056
ENSG00000281378
ENSG00000173572
ENSG00000254399
ENSG00000215110
ENSG00000100867
ENSG00000224269
ENSG00000270036
ENSG00000205754
ENSG00000213759
ENSG00000231068
ENSG00000122787
ENSG00000204140
ENSG00000162771
ENSG00000250529
ENSG00000108417
ENSG00000182898
ENSG00000214782
ENSG00000261538
ENSG00000239944
ENSG00000258436
ENSG00000275663
ENSG00000222378
ENSG00000197153
ENSG00000240216
ENSG00000231324
ENSG00000262141
ENSG00000171360
ENSG00000250612
ENSG00000211656
ENSG00000261263
ENSG00000161849
ENSG00000270487
ENSG00000235742
ENSG00000242936
ENSG00000253534
ENSG00000279703
ENSG00000254289
ENSG00000229453
ENSG00000225438
ENSG00000235337
ENSG00000226441
ENSG00000226523
ENSG00000240457
ENSG00000237686
ENSG00000233541
ENSG00000121270
ENSG00000269266
ENSG00000275785
ENSG00000238031
ENSG00000263588
ENSG00000257784
ENSG00000227852
ENSG00000234660
ENSG00000233052
ENSG00000257179
ENSG00000249219
ENSG00000234567
ENSG00000225595
ENSG00000134538
ENSG00000271287
ENSG00000275747
ENSG00000233751
ENSG00000217646
ENSG00000271214
ENSG00000180660
ENSG00000234784
ENSG00000189275
ENSG00000257119
ENSG00000250574
ENSG00000250584
ENSG00000244128
ENSG00000254098
ENSG00000243290
ENSG00000231788
ENSG00000254890
ENSG00000182352
ENSG00000242087
ENSG00000268834
ENSG00000205186
ENSG00000259346
ENSG00000258722
ENSG00000125740
ENSG00000235862
ENSG00000276180
ENSG00000261017
ENSG00000260237
ENSG00000229606
ENSG00000259283
ENSG00000255151
ENSG00000188984
ENSG00000253363
ENSG00000244708
ENSG00000181577
ENSG00000244025
ENSG00000273703
ENSG00000275208
ENSG00000162877
ENSG00000217236
ENSG00000104755
ENSG00000198390
ENSG00000230477
ENSG00000225253
ENSG00000277224
ENSG00000253364
ENSG00000278272
ENSG00000223342
ENSG00000279676
ENSG00000242320
ENSG00000215486
ENSG00000236457
ENSG00000225203
ENSG00000233036
ENSG00000069206
ENSG00000204195
ENSG00000227721
ENSG00000184210
ENSG00000203857
ENSG00000204832
ENSG00000274290
ENSG00000156150
ENSG00000241458
ENSG00000176654
ENSG00000271288
ENSG00000260386
ENSG00000240542
ENSG00000253774
ENSG00000258616
ENSG00000281545
ENSG00000159450
ENSG00000230832
ENSG00000232749
ENSG00000230062
ENSG00000131737
ENSG00000211892
ENSG00000263204
ENSG00000233449
ENSG00000273409
ENSG00000237223
ENSG00000170484
ENSG00000197587
ENSG00000235984
ENSG00000186526
ENSG00000196748
ENSG00000242727
ENSG00000280171
ENSG00000138653
ENSG00000248350
ENSG00000232537
ENSG00000250821
ENSG00000232125
ENSG00000201558
ENSG00000186977
ENSG00000167014
ENSG00000006059
ENSG00000203814
ENSG00000227471
ENSG00000280859
ENSG00000120563
ENSG00000188784
ENSG00000239202
ENSG00000271798
ENSG00000259611
ENSG00000244493
ENSG00000231933
ENSG00000248227
ENSG00000140798
ENSG00000119915
ENSG00000250266
ENSG00000255094
ENSG00000179873
ENSG00000253692
ENSG00000166743
ENSG00000224076
ENSG00000268480
ENSG00000211893
ENSG00000221852
ENSG00000169067
ENSG00000164093
ENSG00000220446
ENSG00000267686
ENSG00000253343
ENSG00000280112
ENSG00000069482
ENSG00000170523
ENSG00000113196
ENSG00000215381
ENSG00000182816
ENSG00000177468
ENSG00000230386
ENSG00000273727
ENSG00000235200
ENSG00000184351
ENSG00000258253
ENSG00000217275
ENSG00000231358
ENSG00000225833
ENSG00000131885
ENSG00000271093
ENSG00000254166
ENSG00000212724
ENSG00000274749
ENSG00000159495
ENSG00000241625
ENSG00000254645
ENSG00000196866
ENSG00000254761
ENSG00000124875
ENSG00000242153
ENSG00000276966
ENSG00000183128
ENSG00000260291
ENSG00000124003
ENSG00000170442
ENSG00000247844
ENSG00000237158
ENSG00000233515
ENSG00000205916
ENSG00000141668
ENSG00000198704
ENSG00000158901
ENSG00000241119
ENSG00000197408
ENSG00000275714
ENSG00000212899
ENSG00000135477
ENSG00000256690
ENSG00000205426
ENSG00000205944
ENSG00000182591
ENSG00000265451
ENSG00000224210
ENSG00000262202
ENSG00000266411
ENSG00000264573
ENSG00000253925
ENSG00000268100
ENSG00000198650
ENSG00000197409
ENSG00000188581
ENSG00000218198
ENSG00000253947
ENSG00000131738
ENSG00000230234
ENSG00000256551
ENSG00000228735
ENSG00000253859
ENSG00000278569
ENSG00000274267
ENSG00000242079
ENSG00000231883
ENSG00000124575
ENSG00000203795
ENSG00000188155
ENSG00000186393
ENSG00000226144
ENSG00000226869
ENSG00000178445
ENSG00000274852
ENSG00000255216
ENSG00000171889
ENSG00000203858
ENSG00000203531
ENSG00000237816
ENSG00000197585
ENSG00000154198
ENSG00000258699
ENSG00000139648
ENSG00000234192
ENSG00000233987
ENSG00000270255
ENSG00000047936
ENSG00000134824
ENSG00000253154
ENSG00000213128
ENSG00000251490
ENSG00000176925
ENSG00000116882
ENSG00000183795
ENSG00000185559
ENSG00000237092
ENSG00000251093
ENSG00000254140
ENSG00000147160
ENSG00000248969
ENSG00000248740
ENSG00000157330
ENSG00000173930
ENSG00000100341
ENSG00000204365
ENSG00000238271
ENSG00000256721
ENSG00000171446
ENSG00000231645
ENSG00000151365
ENSG00000198099
ENSG00000164451
ENSG00000270123
ENSG00000166948
ENSG00000232461
ENSG00000166391
ENSG00000260035
ENSG00000270947
ENSG00000136110
ENSG00000241891
ENSG00000213417
ENSG00000196859
ENSG00000213386
ENSG00000251061
ENSG00000227101
ENSG00000265313
ENSG00000212725
ENSG00000204949
ENSG00000252274
ENSG00000271583
ENSG00000111291
ENSG00000249173
ENSG00000229703
ENSG00000229274
ENSG00000179709
ENSG00000253447
ENSG00000264229
ENSG00000185640
ENSG00000133488
ENSG00000267141
ENSG00000221880
ENSG00000204897
ENSG00000251248
ENSG00000201699
ENSG00000147689
ENSG00000229781
ENSG00000255545
ENSG00000204518
ENSG00000232784
ENSG00000204701
ENSG00000272412
ENSG00000256640
ENSG00000175065
ENSG00000162772
ENSG00000243543
ENSG00000223907
ENSG00000177535
ENSG00000211967
ENSG00000164299
ENSG00000268105
ENSG00000212900
ENSG00000228997
ENSG00000229642
ENSG00000226984
ENSG00000234166
ENSG00000274428
ENSG00000233358
ENSG00000259889
ENSG00000232216
ENSG00000279016
ENSG00000197753
ENSG00000100473
ENSG00000254749
ENSG00000262670
ENSG00000116218
ENSG00000262267
ENSG00000267920
ENSG00000257501
ENSG00000181333
ENSG00000251608
ENSG00000230601
ENSG00000142619
ENSG00000269289
ENSG00000244355
ENSG00000109272
ENSG00000258888
ENSG00000136099
ENSG00000146857
ENSG00000255885
ENSG00000249365
ENSG00000235263
ENSG00000255451
ENSG00000261604
ENSG00000211891
ENSG00000229459
ENSG00000276597
ENSG00000213735
ENSG00000265185
ENSG00000214491
ENSG00000237174
ENSG00000273825
ENSG00000188120
ENSG00000212901
ENSG00000250641
ENSG00000119660
ENSG00000267716
ENSG00000277075
ENSG00000271271
ENSG00000272727
ENSG00000263501
ENSG00000173908
ENSG00000257585
ENSG00000214992
ENSG00000268902
ENSG00000116726
ENSG00000276122
ENSG00000236941
ENSG00000236846
ENSG00000258758
ENSG00000236318
ENSG00000240964
ENSG00000234777
ENSG00000170373
ENSG00000265800
ENSG00000204873
ENSG00000230497
ENSG00000259759
ENSG00000180440
ENSG00000211638
ENSG00000145681
ENSG00000170439
ENSG00000264916
ENSG00000258631
ENSG00000254863
ENSG00000255325
ENSG00000186115
ENSG00000229961
ENSG00000140015
ENSG00000259265
ENSG00000187272
ENSG00000233101
ENSG00000259281
ENSG00000279602
ENSG00000214510
ENSG00000232558
ENSG00000233124
ENSG00000213495
ENSG00000188816
ENSG00000112115
ENSG00000267501
ENSG00000243961
ENSG00000183640
ENSG00000262172
ENSG00000270058
ENSG00000238111
ENSG00000172752
ENSG00000271681
ENSG00000282122
ENSG00000204300
ENSG00000094796
ENSG00000235741
ENSG00000204529
ENSG00000278095
ENSG00000244437
ENSG00000123576
ENSG00000236004
ENSG00000278588
ENSG00000257756
ENSG00000156234
ENSG00000204887
ENSG00000228252
ENSG00000244116
ENSG00000184995
ENSG00000274186
ENSG00000276544
ENSG00000259518
ENSG00000159263
ENSG00000120332
ENSG00000260702
ENSG00000131007
ENSG00000110244
ENSG00000167080
ENSG00000242770
ENSG00000012504
ENSG00000174827
ENSG00000229057
ENSG00000237230
ENSG00000157131
ENSG00000203783
ENSG00000223715
ENSG00000224445
ENSG00000231992
ENSG00000224784
ENSG00000258776
ENSG00000275718
ENSG00000259925
ENSG00000261038
ENSG00000279739
ENSG00000225913
ENSG00000254330
ENSG00000276410
ENSG00000223678
ENSG00000237663
ENSG00000224634
ENSG00000106648
ENSG00000233635
ENSG00000198443
ENSG00000253803
ENSG00000206885
ENSG00000214043
ENSG00000223597
ENSG00000273093
ENSG00000230116
ENSG00000185674
ENSG00000206107
ENSG00000120289
ENSG00000112116
ENSG00000147573
ENSG00000248529
ENSG00000232139
ENSG00000173124
ENSG00000280414
ENSG00000175592
ENSG00000214518
ENSG00000260887
ENSG00000257465
ENSG00000156006
ENSG00000253125
ENSG00000280147
ENSG00000249139
ENSG00000261615
ENSG00000183310
ENSG00000264023
ENSG00000259418
ENSG00000258879
ENSG00000250752
ENSG00000248550
ENSG00000096264
ENSG00000229742
ENSG00000269971
ENSG00000225026
ENSG00000279679
ENSG00000113396
ENSG00000007908
ENSG00000182223
ENSG00000277157
ENSG00000259897
ENSG00000241112
ENSG00000232638
ENSG00000250799
ENSG00000263934
ENSG00000130208
ENSG00000196539
ENSG00000272472
ENSG00000254770
ENSG00000277748
ENSG00000207205
ENSG00000275379
ENSG00000255247
ENSG00000147183
ENSG00000266378
ENSG00000179059
ENSG00000237556
ENSG00000237560
ENSG00000253745
ENSG00000227279
ENSG00000250777
ENSG00000203647
ENSG00000206828
ENSG00000267535
ENSG00000170345
ENSG00000212721
ENSG00000279717
ENSG00000142025
ENSG00000225124
ENSG00000254921
ENSG00000227593
ENSG00000234862
ENSG00000237512
ENSG00000254917
ENSG00000264813
ENSG00000143627
ENSG00000110243
ENSG00000132915
ENSG00000185894
ENSG00000198454
ENSG00000268916
ENSG00000232058
ENSG00000150676
ENSG00000112539
ENSG00000134339
ENSG00000269495
ENSG00000227681
ENSG00000253117
ENSG00000255340
ENSG00000222001
ENSG00000231802
ENSG00000269138
ENSG00000178358
ENSG00000206612
ENSG00000250413
ENSG00000182329
ENSG00000188523
ENSG00000168830
ENSG00000216863
ENSG00000227308
ENSG00000227094
ENSG00000133636
ENSG00000161850
ENSG00000163081
ENSG00000258854
ENSG00000242307
ENSG00000083782
ENSG00000236481
ENSG00000258525
ENSG00000223915
ENSG00000260192
ENSG00000121743
ENSG00000253505
ENSG00000135220
ENSG00000135443
ENSG00000146453
ENSG00000225366
ENSG00000176136
ENSG00000185372
ENSG00000279460
ENSG00000198691
ENSG00000255255
ENSG00000185479
ENSG00000120498
ENSG00000100012
ENSG00000231404
ENSG00000149742
ENSG00000280440
ENSG00000233538
ENSG00000225255
ENSG00000249379
ENSG00000278351
ENSG00000205682
ENSG00000268789
ENSG00000145826
ENSG00000241651
ENSG00000213130
ENSG00000226846
ENSG00000225364
ENSG00000279377
ENSG00000108759
ENSG00000114349
ENSG00000231304
ENSG00000214456
ENSG00000141682
ENSG00000250292
ENSG00000138675
ENSG00000197308
ENSG00000226292
ENSG00000236253
ENSG00000223561
ENSG00000167755
ENSG00000231453
ENSG00000235584
ENSG00000258490
ENSG00000187481
ENSG00000277867
ENSG00000232551
ENSG00000163012
ENSG00000149485
ENSG00000233670
ENSG00000169877
ENSG00000234859
ENSG00000070915
ENSG00000188015
ENSG00000278828
ENSG00000109158
ENSG00000258546
ENSG00000175336
ENSG00000060718
ENSG00000159261
ENSG00000005187
ENSG00000216331
ENSG00000224260
ENSG00000254632
ENSG00000244681
ENSG00000273802
ENSG00000181790
ENSG00000275385
ENSG00000056291
ENSG00000234111
ENSG00000184148
ENSG00000255420
ENSG00000248543
ENSG00000167822
ENSG00000160339
ENSG00000075673
ENSG00000213045
ENSG00000257579
ENSG00000211717
ENSG00000181123
ENSG00000163273
ENSG00000253295
ENSG00000259791
ENSG00000146678
ENSG00000234143
ENSG00000264462
ENSG00000275708
ENSG00000265262
ENSG00000224669
ENSG00000186150
ENSG00000225988
ENSG00000249275
ENSG00000267241
ENSG00000226777
ENSG00000217653
ENSG00000217527
ENSG00000184357
ENSG00000113924
ENSG00000211804
ENSG00000093134
ENSG00000253755
ENSG00000279723
ENSG00000257864
ENSG00000250538
ENSG00000281131
ENSG00000215695
ENSG00000234921
ENSG00000275175
ENSG00000160321
ENSG00000168298
ENSG00000235779
ENSG00000150275
ENSG00000239194
ENSG00000222724
ENSG00000186543
ENSG00000169064
ENSG00000222248
ENSG00000259630
ENSG00000240752
ENSG00000250511
ENSG00000211805
ENSG00000105707
ENSG00000267620
ENSG00000268095
ENSG00000205667
ENSG00000133863
ENSG00000214855
ENSG00000162949
ENSG00000276853
ENSG00000276831
ENSG00000276290
ENSG00000273717
ENSG00000276522
ENSG00000278825
ENSG00000235295
ENSG00000223656
ENSG00000228278
ENSG00000275713
ENSG00000280966
ENSG00000243350
ENSG00000243518
ENSG00000277610
ENSG00000203721
ENSG00000240800
ENSG00000171405
ENSG00000274210
ENSG00000224657
ENSG00000240975
ENSG00000199879
ENSG00000196600
ENSG00000221813
ENSG00000185247
ENSG00000261429
ENSG00000182783
ENSG00000126337
ENSG00000270159
ENSG00000101448
ENSG00000224649
ENSG00000256039
ENSG00000271095
ENSG00000104267
ENSG00000144331
ENSG00000211937
ENSG00000205334
ENSG00000255020
ENSG00000225745
ENSG00000185847
ENSG00000273338
ENSG00000249267
ENSG00000243175
ENSG00000178919
ENSG00000170454
ENSG00000243446
ENSG00000231508
ENSG00000225437
ENSG00000253632
ENSG00000181541
ENSG00000281474
ENSG00000251177
ENSG00000019186
ENSG00000132681
ENSG00000230923
ENSG00000256276
ENSG00000232226
ENSG00000103740
ENSG00000258673
ENSG00000197079
ENSG00000143105
ENSG00000057149
ENSG00000241939
ENSG00000226759
ENSG00000213050
ENSG00000225548
ENSG00000087128
ENSG00000180730
ENSG00000214526
ENSG00000173610
ENSG00000266891
ENSG00000170099
ENSG00000070985
ENSG00000171236
ENSG00000229530
ENSG00000229822
ENSG00000267924
ENSG00000268058
ENSG00000166368
ENSG00000250929
ENSG00000165078
ENSG00000278677
ENSG00000260466
ENSG00000136872
ENSG00000250436
ENSG00000279838
ENSG00000276397
ENSG00000016602
ENSG00000197249
ENSG00000267218
ENSG00000225156
ENSG00000263648
ENSG00000228718
ENSG00000029559
ENSG00000167419
ENSG00000143297
ENSG00000256712
ENSG00000187123
ENSG00000256870
ENSG00000248373
ENSG00000203635
ENSG00000259124
ENSG00000164690
