# Supplementary material for: HSF4/COIL complex‐dependent R‐loop mediates ultraviolet‐induced inflammatory skin injury
Source: Clin Transl Med. 2023 Jul 17;13(7):e1336. doi: 10.1002/ctm2.1336 (PMC10352565; doi:10.1002/ctm2.1336)
Supplement: Supplementary file 3 — Supporting Information [file CTM2-13-e1336-s003.xlsx]

## Sheet: Sheet1
#ID	UV_FPKM	Ctrl_FPKM	FDR	log2FC
Mtfp1	3.01175	4.45858	0.635397	-0.677422
Slx4	5.16716	2.31943	0.0542657	1.0466
Usp20	9.32537	4.01199	0.0399098	1.07709
Usp22	24.5738	8.3422	0.000545965	1.42733
Usp24	14.3014	6.38022	0.132441	0.996389
Usp25	19.6783	20.6343	0.963723	-0.196202
Usp28	10.4616	7.74623	0.928537	0.309504
Ntng2	0.56374	0.161239	0.580969	1.42659
Vmp1	42.4129	59.6012	0.824001	-0.623543
Bicra	4.63689	1.71232	0.000915164	1.39184
Tctn1	2.84431	1.69112	0.685822	0.614772
Slc6a8	17.2526	5.00484	1.74e-05	1.64735
Slc6a9	18.5485	5.0914	4.62e-06	1.72918
Slc6a6	85.7329	29.7367	0.0014962	1.40249
Slc6a4	0.780383	1.19924	0.709699	-0.709594
Coq9	31.8522	18.7231	0.715518	0.635513
Usp21	11.8905	12.9958	0.930591	-0.255423
Runx1	6.42775	4.17469	0.816386	0.530503
Runx2	0.585575	0.323243	0.71718	0.695911
Gdf15	2.56522	1.49151	0.766402	0.633377
Cd300e	5.38683	3.93102	0.891013	0.331715
Cd300a	40.387	16.2815	0.0144177	1.17821
Hexa	287.985	247.675	0.98786	0.087319
Hexb	88.208	69.894	0.971269	0.2065
Mysm1	6.06355	3.20203	0.516176	0.739676
Rhof	15.4286	25.4312	0.475583	-0.771185
Rhog	78.8083	92.1496	0.94721	-0.354268
Rhod	0.589664	2.69133	4.28e-05	-1.79659
Rhob	27.0663	5.08115	2.08e-10	2.27363
Rhoc	177.044	344.624	0.0723561	-1.08829
Rhoa	212.751	216.912	0.985615	-0.160031
Trim12c	3.14292	7.06358	0.00393099	-1.26813
Rhou	0.597137	0.035477	2.75e-06	3.05331
Rhoq	17.3881	13.6282	0.954813	0.222524
Wdr46-2	1.37628	1.02074	0.92686	0.289716
Wdr46-3	20.3132	10.3326	0.310148	0.842236
Wdr46-4	12.2627	8.57707	0.888587	0.385399
Tysnd1	11.597	9.79515	0.944557	0.114815
Lgmn	704.489	397.714	0.888621	0.695853
Gatm-2	14.2133	0	0	8.44004
Hid1	0.725077	0.195496	0.00697199	1.66633
Lipn	0.462749	0.53547	0.95413	-0.316138
Lipe	6.59975	7.65395	0.911515	-0.319321
Lipa	159.405	97.2013	0.910636	0.584682
Lipc	1.14655	0.860419	0.944771	0.248179
Kif16b	11.7349	7.31311	0.821772	0.554834
Carnmt1	6.33793	7.03242	0.924949	-0.298259
Sap30l	3.96894	4.55514	0.892863	-0.324015
Def6-2	28.9563	21.1888	0.93696	0.320804
Tent5a	2.39425	4.42097	0.0751851	-1.00678
Dus2	16.943	18.7487	0.936252	-0.256502
Mus_musculus_newGene_1808	8.50244	8.24336	0.966826	0.00836837
Mus_musculus_newGene_1800	1.9421	1.40204	0.916163	0.325957
Mus_musculus_newGene_1801	1.35456	1.43762	0.917159	-0.212355
Nbr1	33.1409	18.7335	0.7056	0.702722
Tagln2	87.3597	152.657	0.254956	-0.933355
Txndc16	11.2537	15.4588	0.737658	-0.632397
Dnah14	0.077329	0.023779	0.620557	1.36284
Dnah17	0.229847	0.109432	0.487864	0.898337
Cdkn2aip	4.47914	5.20898	0.893076	-0.352873
Ttll12	11.4439	8.75285	0.938369	0.257052
Cd3eap	10.7828	15.9509	0.595678	-0.691667
2810004N23Rik	15.5808	12.152	0.926755	0.229486
Ciapin1	23.3597	14.6063	0.951125	0.261762
Lcn2	42.9401	6.47483	9.57e-13	2.5801
Mus_musculus_newGene_4199	1.08185	2.28723	0.497083	-1.08138
Adamtsl5	9.56386	7.83486	0.942955	0.156239
Adamtsl4	1.14221	0.508492	0.246371	0.995085
Mus_musculus_newGene_1117	3.73901	12.0493	9.33e-06	-1.7794
Nup188	22.2122	9.38163	0.0364979	1.11225
Zc3h11a	46.7438	29.8716	0.887633	0.559522
Polrmt	12.2822	7.38206	0.732832	0.614902
Fibp	19.0284	23.8363	0.861647	-0.452087
Ctnnd1	33.677	25.6628	0.925263	0.506249
Srxn1	16.6299	19.9074	0.916207	-0.387773
Bckdhb	26.4469	16.5844	0.803088	0.543031
Bckdha	22.8055	11.796	0.355554	0.81665
Tctn3	3.51771	2.46086	0.876097	0.371119
Tctn2	4.39171	2.37588	0.480693	0.745219
Fnta	29.708	40.7097	0.81273	-0.582033
Fntb	4.30449	3.82072	0.934284	0.0381057
Ppp6c	28.182	40.76	0.787057	-0.6218
Pla2g2e	26.322	22.1797	0.939078	0.13759
Heca	10.9741	10.5257	0.957989	-0.12271
Mus_musculus_newGene_862	15.6999	29.0534	0.0776446	-1.00918
Mus_musculus_newGene_864	0.812153	1.44288	0.894125	-0.741605
Mus_musculus_newGene_865	0.918693	2.68395	0.0937627	-1.50725
Mus_musculus_newGene_866	1.27206	0.860688	0.929543	0.246058
Ncbp3-2	2.49412	1.64118	0.828712	0.468571
Vwa7	0.27256	0.301026	0.961808	-0.23676
Snip1	9.33019	11.6979	0.863447	-0.444634
Gtf2f1	49.6025	40.3654	0.963671	0.163691
Gtf2f2	32.6996	45.1937	0.786506	-0.595264
Vwa8	13.3861	8.11322	0.786693	0.605989
Gm45935	2.44314	1.99005	0.92387	0.167216
Mnat1	11.156	19.2538	0.812168	-0.533425
Phyhd1	36.8692	13.0919	0.00852413	1.21362
Vta1	32.0807	39.8898	0.870011	-0.485176
Mief2	5.6987	4.83364	0.93405	0.1091
Mief1	11.8653	10.3919	0.962642	0.06475
Map1s	22.7628	16.4404	0.934477	0.347194
Map1b	0.380581	0.123207	0.00856253	1.44003
Map1a	0.210322	0.034068	0.000121623	2.26355
Tmem175	8.43338	6.17334	0.850459	0.454459
Npm2	0.411139	0.104519	0.419515	1.40902
Npm3	50.7081	60.5391	0.91503	-0.38418
Tmem171	6.08096	30.2902	2.53e-11	-2.36343
Tmem170	2.7693	2.0289	0.922912	0.172598
Rprd1a	9.89683	12.7927	0.658823	-0.674887
Rprd1b	9.22459	7.15436	0.947481	0.175159
Map11	7.97577	6.75447	0.939702	0.111656
1110008P14Rik	47.1365	39.6067	0.947173	0.121243
Trappc3	36.2643	33.6776	0.958985	-0.0218764
Slc16a13-2	3.25263	4.10653	0.829885	-0.460791
Rtraf	86.5264	107.568	0.933625	-0.442851
Tcp11x2	4.5429	0.633866	4.54e-10	2.61902
Prkag1	31.5341	29.5715	0.961205	-0.0321641
Prkag2	8.44235	7.79835	0.938495	0.249141
Ypel3	34.6261	15.2534	0.0593202	1.03781
Ypel1	0.550881	0.290358	0.813801	0.842896
Ociad2	0.16412	0.619438	0.0220263	-1.81653
Ociad1	111.311	114.089	0.976334	-0.147819
Ypel5	15.9284	21.2212	0.824435	-0.535062
Mphosph8	14.8638	20.1794	0.808794	-0.567613
Mphosph9	3.23163	2.2115	0.875455	0.411051
Mphosph6	18.4126	33.9585	0.0761545	-1.00802
1600012H06Rik	10.303	13.4833	0.830986	-0.507617
Thoc5	31.6703	32.4315	0.962229	-0.16375
Thoc6	19.0307	24.8941	0.857501	-0.474188
Thoc7	33.2371	41.0262	0.895978	-0.409092
Thoc1	15.482	17.8991	0.937031	-0.337138
Nr1d1	5.52399	5.84278	0.926251	-0.208591
Thoc3	14.5662	16.6247	0.924783	-0.319392
Hexim1	27.6675	24.0152	0.96939	0.0750513
Hexim2	1.77372	2.52621	0.681472	-0.643956
Tagap	5.07214	4.20885	0.932674	0.139807
Aldh5a1	1.13718	0.708272	0.788741	0.541391
Tmem181a	3.93852	6.50859	0.168711	-0.915591
Gripap1	62.5311	53.2037	0.977291	0.126299
AB124611	83.577	73.0878	0.971755	0.0567656
Cyb5b	34.4688	46.2348	0.892265	-0.552456
Cyb5a	59.5653	137.839	0.00174097	-1.33746
Zfp637	8.8777	8.28492	0.934418	-0.020947
Zfp638	16.6351	16.4195	0.969929	-0.134298
Zfp639	14.4045	13.878	0.957029	0.0489655
Fos	107.8	31.7228	2.72e-05	1.63433
Dmac2l	6.01635	8.66724	0.659027	-0.630255
Ghitm	271.432	185.212	0.971628	0.425382
Brip1	2.83674	4.42582	0.436975	-0.767559
Gm52512	32.3036	14.0157	0.0519769	1.07337
Shc1	39.9224	23.2796	0.720412	0.682692
Shc4	0.300398	0.521393	0.0916436	-1.31033
Taf7	3.42706	2.78677	0.925233	0.167917
Rpl3	688.344	695.5	0.990557	-0.137199
Smarcd2	23.1154	27.3725	0.929414	-0.376757
Rpl7	1396.23	1469.28	0.99113	-0.202489
Rpl6	1183.01	1171.18	0.992805	-0.114414
Rpl5	718.768	729.828	0.992373	-0.15111
Rpl4	2910.17	2431.7	0.995613	0.130199
Rpl9	630.211	679.738	0.983044	-0.238025
Rpl8	1690.74	1943.33	0.988067	-0.329805
Rfc1	19.6351	17.6317	0.970091	0.0501731
Rfc2	24.3195	43.174	0.143089	-0.954543
Rfc3	14.4845	29.6717	0.0148375	-1.157
Rfc4	21.4623	40.182	0.0638839	-1.02998
Rfc5	15.1852	24.7511	0.326879	-0.831501
Cerk	22.3825	5.07613	2.09e-08	2.02771
Eif2s2	121.178	123.378	0.98219	-0.154906
Specc1	26.9731	19.7432	0.961867	0.306854
Aig1	40.7849	33.7673	0.959315	0.141571
Pif1	5.19164	8.96114	0.122936	-0.955249
Bnip3l	30.9403	26.8693	0.97034	0.0743618
Eif4e2	36.4823	33.0588	0.96952	0.0274426
Eif4e3	15.5458	15.2493	0.954394	-0.108283
Timm22	5.16729	5.73948	0.913365	-0.275729
Timm23	54.6441	69.7137	0.89135	-0.479511
Timm21	14.5822	11.1107	0.938694	0.216183
Timm29	23.1804	22.9835	0.965171	-0.116619
Mcph1	6.92707	4.75818	0.319604	0.838558
Tgds	9.77558	12.6511	0.828029	-0.499667
Ankrd46	10.3279	7.53814	0.919392	0.28566
Nkapd1	13.1086	15.2948	0.879757	-0.473213
Mus_musculus_newGene_2085	4.22084	1.73647	0.332613	1.09654
Gatd3a	18.8397	19.374	0.941443	-0.16775
Dock5	9.43308	2.97099	0.000107976	1.53335
Dock4	0.856483	1.17816	0.726582	-0.579619
Dock7	17.5674	11.0764	0.871073	0.542146
Dock6	6.06118	3.51305	0.624706	0.679787
Dock1	2.89528	0.702386	8.84e-07	1.88941
Ankrd40	19.6371	15.3811	0.952385	0.235094
Dock2	39.1278	13.9031	0.00187294	1.36297
Dock9	0.264805	0.120717	0.313302	0.973281
Dock8	28.5533	12.0642	0.0333152	1.13984
Dbp	2.78231	2.11695	0.908425	0.322155
Dbt	27.0933	21.9921	0.963799	0.170268
Mospd2	15.0615	17.916	0.927964	-0.370397
Mospd3	41.9749	46.1434	0.948359	-0.260836
Mospd1	10.5382	5.98008	0.618584	0.664639
Dbi	57.7484	147.866	0.000185735	-1.48286
Gsto1	72.3578	36.684	0.34408	0.849736
Tcf7l2	0.700742	0.56585	0.940023	0.131388
Proser3	2.12907	1.62807	0.913893	0.253773
Proser1	7.83469	5.44955	0.893859	0.392567
Lats1-2	5.85006	2.96209	0.294617	0.849283
Neurl1b	0.494648	0.279028	0.78416	0.665701
H2ac18	25.7091	16.5074	0.798971	0.506119
H2ac19	3.11116	7.83993	0.00716017	-1.40814
Card6	1.95414	0.97831	0.48094	0.754707
Tfeb	6.48093	4.21919	0.81786	0.482895
Tfec	0.545921	1.3205	0.271042	-1.13511
Mfap3	12.9491	7.74456	0.771327	0.601035
Tfe3	28.3489	19.4134	0.928894	0.389396
Msh5	1.01845	1.9413	0.12767	-1.04312
Pdia3	234.36	468.128	0.0841854	-1.12696
Pdia4	49.6723	71.2361	0.801131	-0.648253
Pdia5	11.1391	12.6107	0.913359	-0.306907
Msh3	13.2313	7.82413	0.655746	0.674571
A430057M04Rik	1.70484	1.34499	0.917826	0.208003
Gamt	8.61111	4.87261	0.612609	0.679986
Mmaa	2.04718	0.849963	0.401046	0.781524
Mmab	5.38391	5.6966	0.927454	-0.207481
Grpel1	23.6758	30.1269	0.90286	-0.475584
Tbc1d22b	8.76504	6.5145	0.921812	0.294988
Tbc1d22a	19.8343	8.86423	0.0608755	1.04546
Grpel2	8.45309	6.32682	0.92657	0.286916
Chchd10	8.93601	6.02882	0.847386	0.434791
Aldh2	97.3503	66.6119	0.95897	0.420434
Siah1b	3.10442	6.51818	0.0618836	-1.04815
Siah1a	5.39701	4.45748	0.872403	0.394044
Zfp169	1.83074	1.00963	0.582931	0.682605
Galnt1	14.3067	15.1235	0.960839	-0.135445
Galnt3	4.33995	9.79151	0.00252294	-1.29778
Galnt2	9.69502	5.55373	0.635913	0.671808
Galnt4	1.32465	1.5686	0.87746	-0.367548
Galnt7	68.5283	63.9727	0.983769	-0.0297572
Galnt6	15.4094	7.02057	0.102342	1.00299
Mus_musculus_newGene_460	1.15219	4.94026	0.00517843	-1.92457
Rlf	8.61837	6.38717	0.934435	0.307297
Cpsf1	31.6653	27.8664	0.975585	0.0552544
Cpsf2	19.8854	22.1921	0.959663	-0.279826
Cpsf3	60.5596	49.3543	0.972525	0.168173
Cpsf4	32.5339	24.6619	0.942805	0.269761
Cpsf6	31.2942	30.7983	0.980279	-0.101331
Cpsf7	17.1943	14.7243	0.961669	0.0997772
Zfp160	3.57331	3.31676	0.93747	-0.0200037
Idnk	5.61868	10.7859	0.0502683	-1.05626
Mus_musculus_newGene_1639	0.852934	1.27141	0.646698	-0.681314
Mus_musculus_newGene_1638	1.02728	4.90969	1.14e-08	-2.30962
Mlec	33.7462	29.669	0.979469	0.0566718
Smurf1	6.48377	2.77873	0.0349305	1.08899
Smurf2	6.79338	4.53839	0.863077	0.458909
Rsad1	1.19195	0.596503	0.410263	0.868324
Whamm	4.81051	4.04603	0.933582	0.120123
Sfn	1.66438	0.737475	0.487209	0.973513
Ermard	5.66839	5.86407	0.910969	-0.297756
Sf1	34.3771	18.7198	0.887905	0.516545
Mus_musculus_newGene_4659	1.07863	1.25554	0.95413	-0.316138
Mus_musculus_newGene_4654	7.06091	2.73954	9.43e-12	2.44997
Car12	11.9087	12.0554	0.955593	-0.129098
Fbxl12	3.14985	3.27609	0.927824	0.130445
Dpm2	26.5906	28.6111	0.931227	-0.232844
Dpm3	27.1322	50.1212	0.297904	-0.834361
Dpm1	19.355	20.4608	0.949595	-0.206827
Mus_musculus_newGene_3566	60.7412	84.4471	0.833387	-0.60365
Agap3	22.7413	22.9192	0.964011	-0.115415
Agap2	1.72526	1.58194	0.928987	-0.101875
Agap1	3.33151	0.294475	0	3.32145
Dgat2	1.84645	0.28558	1.18e-06	2.36751
Tor1aip2	28.8355	30.7953	0.967607	-0.159563
Tor1aip1	15.5811	24.2459	0.54891	-0.765898
Dgat1	5.71755	3.03118	0.407746	0.788806
Uevld	6.71902	5.35825	0.943035	0.160281
Msi2-2	5.60023	3.24696	0.660907	0.652526
Men1	4.95275	5.76923	0.921945	-0.230357
Arl6	5.6774	9.90113	0.154911	-0.926041
Arl1	68.1724	74.8648	0.963976	-0.270727
Arl2	27.9181	43.4499	0.45818	-0.763498
Arl3	22.5838	33.5295	0.577097	-0.696242
Mus_musculus_newGene_3385	1.50323	1.08995	0.967005	0.42954
C1galt1	9.11929	6.0004	0.830046	0.472672
Mus_musculus_newGene_2387	4.02766	2.81757	0.551711	0.704207
Mus_musculus_newGene_2389	1.82156	0.03916	0	4.8242
Col4a1	0.157886	0.024893	0.105326	2.02445
Col4a6	0.148667	0.044428	0.744015	1.31486
Col4a4	0.112159	0.0346	0.723867	1.29116
Col4a5	27.0243	10.3952	0.00769259	1.24917
Ankrd39	2.73053	2.73132	0.928839	-0.122448
Ankrd37	2.24578	14.0465	3.72e-12	-2.63029
Il6st	9.09493	2.74615	4.4e-05	1.59096
Neil3	7.59061	12.5297	0.278083	-0.847039
Neil1	14.1641	21.0543	0.584525	-0.701854
Miga1	13.0322	14.271	0.952329	-0.267694
Miga2	3.35762	0.777281	6.36e-06	1.83932
Ttpal	17.6824	12.0018	0.912899	0.423572
Phf19	4.16687	6.37225	0.590788	-0.679385
Phf13	2.53976	4.35396	0.202829	-0.896724
Phf12	14.7457	7.8307	0.466971	0.780044
Phf10	102.84	75.1117	0.949436	0.396248
Phf14	12.1355	9.63899	0.948666	0.168325
Mrps12	18.9925	27.1445	0.651353	-0.639903
Mrps10	0.626558	1.72364	0.000418947	-1.53786
Mrps11	12.3177	14.4254	0.888888	-0.352567
Mrps16	22.8668	31.4685	0.728554	-0.584647
Mrps17	28.7844	42.6295	0.706666	-0.645145
Mrps14	22.0555	32.1162	0.683255	-0.669323
Mrps15	53.1103	61.1907	0.932922	-0.332549
Daam2	0.316916	0.082447	0.0189641	1.67167
Daam1	14.5153	6.17493	0.042484	1.08728
Acyp1	18.8132	19.3589	0.926467	-0.178489
Macrod1	5.02166	3.27444	0.84303	0.458837
Macrod2	0.610097	1.79587	0.000615966	-1.56105
Arrb2-2	75.9538	84.7891	0.965088	-0.288754
Ano10	21.8837	20.0014	0.96309	-0.0064019
Use1	60.029	63.7998	0.951502	-0.247553
Nxt2	25.5182	35.8454	0.783615	-0.618643
Nxt1	19.1669	44.7254	0.00192693	-1.3173
Mfsd2a	2.66006	5.07259	0.0712611	-1.03746
Rpl36a	537.025	649.539	0.960545	-0.403161
Dyrk1a-2	5.367	3.15899	0.584321	0.692861
Acsf3	5.38888	4.41286	0.927301	0.157046
Acsf2	1.84359	0.910566	0.381211	0.865816
Dus1l	19.545	24.9391	0.957854	-0.182589
Ube2d3	110.966	112.38	0.98533	-0.138299
Pon2	37.4444	30.0366	0.957079	0.192206
Pon3	13.6217	12.3173	0.969492	0.00971548
Fam110a	3.48056	5.73574	0.327021	-0.830876
Zfp407	2.77618	1.74206	0.85838	0.435237
Nupr1	96.6507	68.8454	0.924728	0.359417
Zfp408	4.04727	2.44292	0.825374	0.477531
Zdhhc14	2.67129	2.52909	0.925776	0.149309
Rab5if	69.4736	107.165	0.583688	-0.753418
Mus_musculus_newGene_1437	2.20612	3.66474	0.845548	-0.770535
Amz2	15.0501	15.1826	0.955442	-0.130214
Zdhhc23	0.303089	0.325401	0.941964	-0.217737
Zdhhc21	12.8328	8.57988	0.912243	0.457747
Zdhhc20	29.0772	22.2653	0.965564	0.239252
Zdhhc24	7.37485	5.75767	0.922991	0.234443
Mus_musculus_newGene_1388	0.907439	0.537695	0.96536	0.539713
P2ry10b	8.62564	7.26461	0.943662	0.124347
Plxnc1	6.46945	5.21481	0.950035	0.186627
Aga	21.8773	28.974	0.852318	-0.48622
Napepld	3.74236	3.83009	0.933279	-0.139452
Agl	12.1503	7.62263	0.88949	0.504852
Agk	9.65582	6.4495	0.833982	0.476707
Pgm1	14.7898	20.0368	0.794922	-0.56583
Pgm3	6.05486	7.41892	0.940366	-0.196385
Pgm2	20.261	26.3453	0.855787	-0.517134
Pgm5	0.185382	0.534486	0.00148518	-1.59537
Stk40	18.7707	13.3372	0.92601	0.364249
Exosc7	24.6553	38.2736	0.469369	-0.760099
Exosc6	7.95129	14.2053	0.117531	-0.959745
Exosc5	53.1658	53.1336	0.959603	-0.1274
Exosc4	14.684	18.8186	0.84593	-0.485539
Exosc3	36.7662	52.9869	0.696678	-0.653282
Exosc2	16.5412	26.4209	0.39057	-0.801733
Exosc1	25.649	28.3392	0.942379	-0.255955
Ap1s1	114.775	216.732	0.126015	-1.02613
Exosc9	34.6957	48.6842	0.774632	-0.616676
Exosc8	27.39	49.4276	0.112544	-0.979302
Adh5	67.002	64.2637	0.972183	-0.0687461
Gdpgp1	2.49632	1.79878	0.887703	0.339129
Isy1	33.7563	46.9835	0.785302	-0.605649
Mus_musculus_newGene_4265	7.85597	6.75524	0.940156	-0.0682673
Mus_musculus_newGene_4264	1.25938	0.198289	0.120168	1.8169
Cchcr1-4	2.57958	3.14412	0.787853	-0.518535
Cchcr1-2	0.724596	1.89102	0.00703482	-1.38158
Cchcr1-3	2.52303	2.90039	0.823383	-0.471279
Crnkl1	18.2204	21.0105	0.9363	-0.3338
Ncln	43.3081	37.6101	0.973796	0.0838993
Cdkl2	3.46078	4.03783	0.87586	-0.39264
Cdkl3	1.61486	1.50577	0.931085	-0.0817426
Odr4	16.8035	13.5659	0.953611	0.18037
Mus_musculus_newGene_4843	1.14423	0.866205	0.929337	0.260303
Pld4-2	108.739	89.8572	0.977733	0.145995
Akt1s1	33.1226	28.9676	0.956339	0.163906
Mus_musculus_newGene_2144	2.78455	2.86506	0.902671	-0.292813
Mus_musculus_newGene_2145	3.92843	3.23161	0.937727	0.0643011
Layn	9.58779	21.196	0.00559748	-1.23793
Mus_musculus_newGene_2142	6.10177	12.9437	0.0202869	-1.14594
Mob4	19.5324	25.7554	0.855692	-0.527358
Mob2	15.9297	15.6009	0.94639	-0.0640031
C1d	9.98194	17.4818	0.159017	-0.936017
Zfp24	4.0112	3.21561	0.935216	0.187199
Zfp26	4.76615	3.3959	0.940168	0.235593
Zfp27	1.95077	1.56699	0.921332	0.182992
Zfp28	1.74692	1.17902	0.602449	0.697036
Mus_musculus_newGene_586	2.44929	3.51945	0.646085	-0.640475
Ubxn11	4.7815	5.95205	0.92021	-0.20389
Mdc1-3	3.51632	2.54916	0.906913	0.332821
Cfap157	0.820696	0.560533	0.957156	0.38771
Pwwp2b	3.06253	1.6788	0.326872	0.857731
Pwwp2a	7.49698	7.3952	0.944574	-0.191636
Spns1	25.2012	17.642	0.92084	0.384816
Eif4a2	102.225	71.6102	0.966943	0.334163
Mus_musculus_newGene_2856	1.35988	0.824955	0.834578	0.573742
Mus_musculus_newGene_2855	13.5114	13.1133	0.952212	-0.116871
Snapc4	16.5868	5.18523	8.68e-05	1.54532
Snapc5	18.2771	20.6211	0.906127	-0.301217
Snapc3	5.20727	4.09392	0.951495	-0.148924
Mus_musculus_newGene_2858	5.43689	3.5545	0.871892	0.483221
Snapc1	3.15335	3.43003	0.922691	-0.257016
Mus_musculus_newGene_638	1.56385	1.12651	0.91148	0.341991
Mus_musculus_newGene_634	11.6098	11.3509	0.943047	-0.0968759
Dvl2-2	9.50278	3.8757	0.0165547	1.15773
Rarg	15.8602	5.00381	0.000114436	1.52979
Rara	5.01115	5.78125	0.899286	-0.337605
Svip	0.447262	0.471868	0.961524	-0.169548
Bsdc1-2	9.61328	6.20158	0.819457	0.50061
Lst1-2	9.59616	12.1909	0.845463	-0.464391
Lst1-3	9.57958	12.4262	0.831316	-0.488363
Zfp626-2	1.52838	1.97247	0.807859	-0.492169
Lst1-4	49.9271	116.004	0.00139125	-1.34115
Svil	1.28803	0.329722	0.00109237	1.47984
Pfkl	33.6674	60.9176	0.228829	-0.950309
Mff	56.0075	51.2313	0.971314	0.00680676
Mnd1	10.6614	21.8929	0.0166559	-1.1548
Uhrf2	20.7772	14.9461	0.934878	0.342472
Tmprss5	0.237529	0.335613	0.933564	-0.556639
Nlk	7.69703	7.46338	0.952792	-0.0836474
Nln	15.4217	11.6144	0.924391	0.363949
Wrap53	4.18122	6.04566	0.631186	-0.650927
Mthfs	6.31395	7.14147	0.898329	-0.316905
Mthfr	8.19034	4.59166	0.627626	0.686049
Jam2	0.957843	0.635665	0.861438	0.454947
Gpt	5.55871	3.4746	0.769041	0.542088
Clec2d	0.270611	2.0327	1.83e-06	-2.63656
Clec2l	0.960489	0.979548	0.962861	-0.142097
Jaml	10.5601	6.54467	0.914869	0.310556
Itprid2	21.0409	17.271	0.967771	0.15573
D5Ertd579e	5.79608	4.34768	0.931704	0.279431
Cab39l	16.1748	21.5681	0.838095	-0.542453
Hrc	1.25663	0.709131	0.790974	0.661498
Cacng8	2.57887	5.02879	0.0499393	-1.07794
Mus_musculus_newGene_3107	8.50625	9.50069	0.905311	-0.353099
Mad2l1bp	10.5387	12.2966	0.891195	-0.348401
H2-D1-3	50.6461	73.563	0.749257	-0.666732
H2-D1-2	73.2274	93.2671	0.921069	-0.477442
Rpp30	13.1997	20.894	0.386862	-0.787491
Rpp38	8.62857	12.6855	0.26514	-0.855513
Fam169a	0.514336	0.069511	9.72e-06	2.44944
Dis3l	8.73744	6.19199	0.903272	0.360133
Zfp248	1.18637	1.42362	0.887288	-0.357022
Mus_musculus_newGene_3737	679.279	770.192	0.986329	-0.310117
Cd84	2.85343	0.084938	0	4.52496
Cd86	1.46559	0.310086	0.000201008	1.92019
Cd80	29.4525	19.472	0.86004	0.515165
Phc2-2	18.5389	16.0254	0.829391	-0.549655
Cd82	54.6072	28.3173	0.433008	0.815631
Cd83	31.5832	8.09087	8.36e-07	1.82863
Avil	24.4978	1.22719	0	4.01122
Mgrn1	28.9639	12.4225	0.038077	1.09909
Cox7a2l	220.72	234.572	0.977364	-0.215204
Hpf1	47.0116	111.473	0.00147304	-1.35995
Mus_musculus_newGene_2460	0	0.757408	2.59e-06	-3.88135
Esyt2	15.7329	13.102	0.955181	0.290008
Esyt1	63.3326	37.03	0.821597	0.64506
Atp6v1g1	177.913	157.25	0.979244	0.0491123
Mxra8	1.52202	0.986213	0.878315	0.465736
Fam167b-2	35.4297	37.179	0.944306	-0.198161
Nop16	51.7799	78.9983	0.62379	-0.744256
Angptl6	47.2708	8.41762	2.95e-11	2.36241
Angptl2	9.20124	3.52083	0.00548728	1.24968
Angptl3	0.685928	0.268034	0.819318	1.10073
Sgo1	3.71679	6.05156	0.341482	-0.810121
Raver1	52.6824	33.4268	0.899379	0.526845
Aplp2	52.6557	47.0139	0.979311	0.039763
Aplp1	4.68027	3.78037	0.924188	0.175465
N6amt1	7.8621	6.84126	0.93367	0.106752
Naa30	7.052	9.45605	0.806495	-0.547617
Naa35	23.2688	23.3041	0.962279	-0.10731
Ubap2l	80.345	32.6932	0.0302587	1.16114
Hnrnpll	27.1462	31.5145	0.944459	-0.343954
Peli1	11.1525	10.6637	0.955534	-0.0644497
Mtcp1	1.86741	1.41373	0.929277	0.264056
Csnk2a1	43.0337	35.1897	0.975548	0.149407
Csnk2a2	17.3781	17.8178	0.959645	0.0716393
Atg16l2	6.16328	2.82912	0.516657	0.719778
Nup85	24.7189	38.4187	0.542847	-0.756728
Dnajc30	6.21167	6.9126	0.904758	-0.276881
Dgke-2	3.09361	2.87636	0.94674	-0.0260948
Nup88	17.6482	17.083	0.957081	-0.0822186
Il27	1.59916	3.24417	0.155589	-1.09741
Zbed6	9.60047	0.751131	0	3.51567
Zbed5	3.25296	4.9529	0.497729	-0.729878
Zbed4	5.78514	2.95508	0.461137	0.760905
Irgm2-2	1.28568	1.99132	0.524519	-0.740521
Gm2427	0.802867	0.936448	0.92496	-0.337237
Elf4	6.10294	3.54809	0.664632	0.652204
Tigd5	0.148577	0.27841	0.810667	-0.916287
Elf1	20.4821	17.3553	0.96525	0.110305
Elf2	11.8938	7.46619	0.815651	0.55404
Dkc1	38.5734	39.118	0.970003	-0.147828
Tango2-2	3.53552	2.79209	0.920097	0.207906
Lix1	0.492197	7.16745	0	-3.87509
Kdelr2	36.2944	56.0683	0.570604	-0.755322
Kdelr1	48.8224	52.5055	0.957697	-0.233459
Gkap1	1.03386	1.25599	0.905739	-0.424959
Stn1	10.3608	9.91804	0.941575	-0.101469
Zfp385a	16.4923	9.83917	0.750571	0.598494
Fcf1	75.7839	96.6532	0.884422	-0.478921
LOC102638047	30.4899	52.4232	0.199378	-0.930576
Chic2	13.6963	12.2641	0.953659	0.0314447
Nhp2	116.885	190.04	0.477819	-0.829444
Pde4d	0.698353	0.500322	0.788717	0.52553
Pde4c	2.4013	0.53297	0.000720459	1.61507
Pde4b	3.09228	2.7886	0.936711	0.0179925
Pde4a	10.6486	7.92037	0.858299	0.489043
Cc2d1a	13.0263	6.81034	0.3873	0.804217
Cc2d1b	20.0302	18.3646	0.961195	0.171483
Bdp1-2	0.612138	0.242262	0.831511	1.05752
Mus_musculus_newGene_1192	12.1034	4.30027	2.04e-07	1.91008
Ywhag	143.625	101.099	0.971336	0.377543
Mus_musculus_newGene_1198	1.16829	0.436208	0.60582	1.13423
Ywhah	142.743	285.518	0.0529102	-1.12884
Ywhaq	72.24	82.8069	0.961218	-0.325576
Ywhaz	99.5617	116.431	0.972534	-0.359262
Llph	91.6781	120.822	0.900327	-0.511977
Fam43a	0.665183	0.167557	0.0248232	1.68749
Ubox5	3.22783	1.94123	0.698335	0.603732
Faf2	16.5271	13.0951	0.956991	0.200638
Trem2	136.343	79.7455	0.794498	0.638556
Mus_musculus_newGene_3137	0.968531	0.771791	0.935863	0.193234
Cx3cr1	4.23682	9.79908	0.00154044	-1.33439
Zyg11b	11.2201	3.83894	0.000915577	1.39312
Gm7609	4.8238	9.56017	0.0421204	-1.06406
Tmem245	3.26085	1.43625	0.112922	0.969831
Tmem243	7.17383	18.525	0.000269602	-1.48394
Tmem242	25.3496	38.974	0.49451	-0.745853
Tmem241	2.86162	3.49172	0.867595	-0.397747
Tmem248	16.4695	16.6074	0.962047	-0.118125
Mus_musculus_newGene_2269	0.958193	1.63041	0.875844	-0.807289
Mus_musculus_newGene_2590	1.23773	1.81494	0.934444	-0.605135
Cdc16	24.1955	25.7592	0.954808	-0.207743
Ptgs1	0.265763	1.54271	3.39e-05	-1.7189
Ptgs2	5.08193	52.974	0	-3.50453
Fdxacb1	3.69741	5.28162	0.659917	-0.632078
Pttg1	26.7434	106.177	1.55e-08	-2.01589
Mus_musculus_newGene_771	97.6035	166.758	0.466335	-0.905902
Tbcel	16.2985	9.22062	0.667706	0.688484
Srp19	50.6494	76.7904	0.585271	-0.725648
Srp14	90.2042	158.235	0.202613	-0.938585
Rbmxl1	53.0391	83.9313	0.592712	-0.763047
Atg2b	8.66107	4.04141	0.152144	0.960203
Atg2a	4.46881	1.71042	0.000838791	1.39747
Slain2	27.2188	20.2686	0.957364	0.299974
Bod1l	9.17475	2.94576	0.000371455	1.45096
Rpp21-4	10.6319	6.51375	0.789562	0.559813
Prcp	16.47	7.92174	0.175567	0.924663
Csgalnact2	18.7041	16.4938	0.965021	0.0556826
Prcc	36.8338	31.7084	0.965579	0.0869433
Mus_musculus_newGene_867	1.27699	3.79396	0.0133738	-1.58558
Cip2a	10.4536	22.1763	0.00493594	-1.25614
Unk	7.41328	3.71858	0.212404	0.890231
Ung	5.45697	7.31679	0.755996	-0.551732
Stx6	16.5107	16.75	0.959674	-0.0524094
Stx7	66.2484	84.9663	0.924081	-0.483593
Dhx57	4.10499	3.32724	0.942391	0.0789917
Stx3	6.0778	6.018	0.941287	-0.107725
Dhx58	7.17403	22.8658	1.07e-06	-1.79382
Stx8	4.86998	6.38538	0.8479	-0.458375
Nprl2	7.81536	9.36428	0.868298	-0.397518
Prc1	17.0219	27.3421	0.412841	-0.816122
Extl3	10.0667	6.08779	0.769218	0.600452
Extl2	7.54148	7.35613	0.944807	-0.0736896
Extl1	2.48936	0.129075	0	3.82552
Smim10l1	19.9691	16.7678	0.957398	0.103835
Cdh23	0.125518	0.160077	0.924948	-0.463706
Prpf19	22.1179	18.0265	0.970848	0.165947
Atp5c1	205.537	218.895	0.97649	-0.227611
AB010352	2.78866	0.594321	8.11e-07	1.8977
Lyar	36.4386	54.3779	0.653103	-0.702446
Enoph1	15.0214	21.9648	0.691345	-0.638229
Shank1	0.119757	0.034046	0.704039	1.27008
Mus_musculus_newGene_3676	1.95373	2.06036	0.929083	-0.19837
Slc48a1	18.9357	34.2854	0.11944	-0.983449
Mbd1	15.8345	15.5592	0.961331	-0.122451
Mbd2	48.7474	60.7291	0.919893	-0.446119
Mbd3	45.2273	66.6107	0.700632	-0.68635
Mbd4	2.62303	3.06411	0.882594	-0.360776
Mbd5	2.45483	0.86722	0.0148657	1.18832
Ppt1	154.958	183.553	0.971421	-0.37315
Prkca	4.10233	3.19201	0.936878	0.232703
Hsph1	38.394	50.3469	0.91591	-0.496351
Mex3a	1.70623	0.823506	0.220453	0.905255
Mex3c	12.1867	10.4749	0.957544	0.107676
Slc30a1-2	0.835441	0.362394	0.201625	1.03981
Chmp4b	95.4729	128.848	0.888812	-0.561277
Echdc3	9.73104	9.91793	0.935023	-0.157068
Echdc1	5.78525	8.35658	0.633539	-0.658321
Lmtk2	4.19585	1.88003	0.0663512	1.0266
Greb1	0.461748	0.203266	0.278275	1.01121
Bdh2	4.42238	0.194363	9.33e-15	3.91954
Bdh1	8.70006	5.77214	0.850356	0.46044
Aasdh	3.14886	2.14163	0.898234	0.335961
Cep72	2.38774	2.68806	0.885169	-0.346338
Cep70	7.94587	8.28663	0.942037	-0.171948
Ldb1	28.9491	31.7147	0.967273	-0.122206
Ggnbp1	3.2279	4.11484	0.656166	-0.661101
Ggnbp2	39.5903	34.166	0.972737	0.0779541
Sar1b	42.0309	64.4295	0.566784	-0.744108
Sar1a	41.6056	43.8269	0.96752	-0.199297
Gfm1	43.8569	44.0507	0.971238	-0.135312
Gfm2	13.618	12.6279	0.682616	0.685681
Tomm40	61.1615	59.6859	0.970358	-0.0868062
Nae1	30.4593	34.8481	0.937793	-0.322632
Zfp809	26.3261	12.44	0.084311	1.00411
Zfp808	0.23211	0.330724	0.730089	-0.615873
Slc10a3	6.86231	5.49087	0.924729	0.190904
Slc10a7	9.68779	8.38368	0.949638	0.119056
Sdhaf4	15.0375	18.1871	0.866104	-0.397904
Sdhaf1	14.5587	16.0212	0.914438	-0.266996
Sdhaf3	5.45887	5.5189	0.869504	-0.398002
Sdhaf2	14.2944	17.5386	0.901635	-0.42287
Pnpt1	29.1451	34.2015	0.925414	-0.417293
Tnfrsf26	13.352	17.6789	0.833116	-0.532514
Tnfrsf22	2.81759	3.22941	0.887527	-0.349834
Tnfrsf23	5.14286	11.2883	0.00539526	-1.23921
Sco2	9.26356	4.33398	0.156417	0.951017
Sco1	4.67799	3.69029	0.925992	0.226258
Cyp27b1	0.399966	0.115206	0.582604	1.23387
Smarce1	25.0716	22.8091	0.966879	0.00744887
Orc3	20.0845	13.014	0.965323	0.151449
Orc2	24.3636	16.486	0.91215	0.432973
Orc1	3.92972	7.61192	0.088201	-0.989896
Naglu	26.0275	11.8562	0.108205	0.987291
Orc5	19.1366	21.7435	0.930146	-0.315495
Orc4	9.59028	16.1887	0.270178	-0.875172
Ccni	71.3864	78.7881	0.971034	-0.277034
Ccnh	32.2762	52.0553	0.467631	-0.803437
Ccnk	20.2937	11.6286	0.62339	0.693072
Ccnj	2.23184	2.27095	0.922436	-0.178652
Ccnc	18.087	20.0574	0.957898	-0.156963
Ccnf	6.28836	14.3904	0.0018729	-1.31941
Ccny	23.8292	25.9164	0.967937	-0.243263
Ccnq	12.4947	18.0703	0.627928	-0.65699
Scoc	15.7786	18.3895	0.914343	-0.348503
Mus_musculus_newGene_207	0.983518	2.49861	0.0677625	-1.33649
Ccar2	20.4886	15.7194	0.928538	0.380403
Ccar1	42.894	22.757	0.534547	0.803709
Ucp2	414.547	328.264	0.985872	0.207799
Npm1	1428.66	1580.7	0.99157	-0.275064
Tmem177	2.84738	2.97183	0.92186	-0.190244
Mus_musculus_newGene_1019	0.766997	1.36504	0.855711	-0.946004
Mus_musculus_newGene_1013	0.426405	2.87492	2.95e-08	-2.534
Mus_musculus_newGene_1010	3.45025	0.204463	1.86e-09	3.35006
Litaf	80.0272	70.0518	0.978096	0.0629346
Znhit6	11.6876	18.0817	0.942512	-0.195342
Znhit2	9.59111	13.2209	0.718522	-0.587479
Znhit3	8.61085	15.795	0.0922758	-0.991203
Znhit1	29.0327	50.754	0.330516	-0.831619
Slu7	22.4288	14.2813	0.861273	0.52336
Med26	5.7043	3.95112	0.844117	0.448108
Hypk	64.7371	129.811	0.0235133	-1.13045
0610030E20Rik-2	3.42015	3.06204	0.939416	0.0296102
Med24	21.0773	14.8456	0.924184	0.379327
Scyl2	15.2892	13.9151	0.967014	0.00720687
Atf1	34.5523	35.7269	0.964025	-0.17256
Atf2	17.7542	12.8077	0.935624	0.340698
Atf3	33.0974	24.7432	0.942919	0.289992
Atf4	327.581	217.228	0.958725	0.464504
Atf5	51.0302	9.74091	2.53e-10	2.25447
Atf6	43.9914	14.8154	0.000651967	1.4431
Atf7	12.3454	4.20237	0.000124776	1.52307
Suz12	28.9629	31.111	0.9679	-0.225834
Smad3	6.08575	5.54593	0.951819	0.00592248
Smad2	6.60767	6.30886	0.962634	-0.0634532
Smad1	4.57493	7.15404	0.421474	-0.768326
Smad7	0.299379	0.161226	0.922532	0.691037
Smad6	0.283245	0.541255	0.701151	-0.963819
Smad5	6.69434	4.7047	0.935349	0.27494
Smad4	12.1052	8.63588	0.939778	0.345928
Slc27a4	4.44246	4.8159	0.923676	-0.24568
Slc27a3	2.43427	0.743177	0.0325745	1.1878
Slc27a1	116.488	68.2549	0.858645	0.643189
Lamp1	434.252	342.28	0.988376	0.214493
Lamp2	129.721	136.03	0.98438	-0.158658
Mxi1	25.564	27.2707	0.951563	-0.26337
Med29	10.3636	16.4801	0.387722	-0.795878
Abhd16a-2	8.55503	9.6737	0.909161	-0.30474
Ggcx-2	2.9785	1.48833	0.291651	0.862962
Ostf1	90.7242	117.731	0.917973	-0.504648
Fam177a2	11.3811	10.8366	0.956539	0.0232148
Zfp69	2.18315	3.96279	0.127804	-0.977038
Tollip	21.464	13.6155	0.855737	0.529603
Lrmp-2	24.8688	17.8136	0.905553	0.417758
Dok4	0.655025	0.315043	0.813801	0.842896
Dok3	102.59	85.1788	0.971708	0.200775
Dok2	82.4188	117.78	0.897942	-0.550866
Dok1	2.54637	3.76579	0.570169	-0.714021
Snrpc-2	37.1549	83.6626	0.00266132	-1.29621
Mus_musculus_newGene_2653	2.84481	2.70049	0.932394	-0.0525554
Zmat5	14.368	19.3595	0.746099	-0.562859
Zmat3	21.2436	13.0481	0.859872	0.578911
Zmat1	0.140521	0.729595	3.2e-05	-2.27542
Btrc	3.64023	2.79986	0.925696	0.243518
Pwwp2b-2	3.38771	1.74694	0.38465	0.818167
Mus_musculus_newGene_987	0.798168	0.268931	0.310052	1.30342
Cdip1	10.3654	5.99884	0.730568	0.607936
1810055G02Rik	8.69551	6.55545	0.91105	0.281106
Ccdc28b-2	8.01584	10.1552	0.829184	-0.463668
Lrmda	2.76007	3.17423	0.926718	0.175189
Mus_musculus_newGene_3302	1.0326	2.03212	0.747178	-0.655511
Habp4	7.63033	4.73244	0.757074	0.557391
Art3	0.633453	0.239368	0.819318	1.10073
Cdipt	44.4416	41.5845	0.968061	-0.0312346
Tex2	4.19009	3.43195	0.935444	0.161393
Tex9	0.939166	1.12999	0.858025	-0.448956
Itpripl2	10.2965	5.33405	0.393531	0.818385
Itpripl1	8.60285	13.6293	0.424343	-0.789903
Pla1a	6.15675	3.29945	0.485471	0.742445
Scarf1	0.822116	0.438101	0.796696	0.731828
Cd99l2	8.70028	8.832	0.947679	-0.144538
Naaladl1	0.534099	1.04456	0.333304	-1.02845
Uhrf1bp1	4.40348	1.85286	0.0265959	1.11431
Eaf1	33.0845	25.1287	0.962765	0.267727
Cdhr4	0.323941	0.434487	0.958061	-0.484777
Sugt1	28.2387	34.0526	0.93284	-0.39853
4931428F04Rik	1.17526	1.5425	0.733359	-0.599798
Tepsin	5.98812	5.24178	0.936577	0.115218
Tbx20	0.201437	0.218661	0.960341	-0.230893
Tm2d3	16.0642	19.5517	0.874809	-0.396662
Tm2d2	22.4955	30.3277	0.791419	-0.558099
Tm2d1	16.6467	27.3073	0.294025	-0.837538
Srm-2	60.9135	56.5572	0.968554	-0.022018
I830077J02Rik	17.5007	7.13685	0.04874	1.05816
Dexi	1.35091	2.13941	0.693925	-0.748408
Il6	0.364681	1.0346	0.474264	-1.36224
Ypel4	0.356584	0.048247	0.0434814	2.13069
Nos2	9.53608	27.7062	1.02e-05	-1.6645
Caskin2	2.0086	1.29786	0.869263	0.387823
Zcchc8	16.1554	11.4954	0.933471	0.340024
Zcchc9	15.9185	18.2248	0.915225	-0.320082
Cntf	1.21961	1.27538	0.957961	-0.190761
Fam118b	35.4599	34.3089	0.964756	0.00486085
Entpd4b	8.73549	8.72517	0.94548	-0.126072
Fam118a	6.00122	8.02325	0.739793	-0.574905
Ilk	40.9385	26.0025	0.853634	0.525213
Tmem191c	3.38783	1.93277	0.251561	0.921707
Kif2c	8.40391	20.9969	0.000309225	-1.44618
Zfp777	5.5854	2.16588	0.0891067	0.997735
Kif2a	13.3931	19.9087	0.915248	-0.425558
Zfp771	7.90842	2.83136	0.00764032	1.26908
Zfp770	4.14865	5.47865	0.803425	-0.519326
Zfp773	0.17168	0.708461	0.00126017	-1.9679
Zfp772	1.30094	1.81262	0.758055	-0.590647
Stim2	10.3118	12.2949	0.920105	-0.383876
Stim1	8.25466	7.36986	0.952746	0.0473032
Wdcp	2.69069	2.03941	0.921117	0.202037
Kif22	16.5642	33.4975	0.0231471	-1.1288
Kif23	19.9223	42.8815	0.00844972	-1.22815
Kif24	0.721089	1.73796	0.933705	-0.113046
Macir	41.7291	62.1549	0.759909	-0.68066
Mus_musculus_newGene_3250	1.06806	3.34089	0.00758404	-1.48093
Tcim	0.100467	1.38373	6.54e-09	-3.34111
Plcg1	6.2828	2.29343	0.00249555	1.31521
Plcg2	36.7668	27.44	0.962047	0.292759
Numa1	23.0385	13.9034	0.845719	0.596675
Atp9b	17.6114	9.46486	0.55498	0.756471
Birc2	16.8781	14.1959	0.959025	0.137607
Arhgef11	38.5207	12.6149	0.000293631	1.4889
Arhgef10	3.16731	1.43736	0.870517	0.399894
Birc6	19.1039	6.36669	0.000646607	1.44087
Arhgef19	0.518274	0.058558	0.000365584	2.38844
Arhgef18	1.9249	0.61194	0.0223774	1.18047
Thoc2	13.5979	9.21848	0.920749	0.427751
Unc45a	18.8915	10.0132	0.420583	0.800493
Luc7l2	45.2581	38.9473	0.914712	0.520205
Luc7l3	34.2601	41.6583	0.928422	-0.42025
Ak2-2	2.87809	14.4699	1.58e-11	-2.43118
Trps1	2.96364	1.52281	0.726904	0.598614
Mrpl58	14.2813	15.9531	0.843293	-0.485647
Mrpl51	22.7829	52.2558	0.00191456	-1.3233
Mrpl50	23.7779	30.0528	0.887427	-0.465831
Mrpl53	36.0893	61.2194	0.217156	-0.888403
Mrpl52	66.0544	112.531	0.214227	-0.895408
Mrpl55	12.7505	18.4069	0.630278	-0.650986
Mrpl54	18.0904	29.5478	0.306713	-0.828199
Mrpl57	16.3133	15.7095	0.955983	-0.0684932
Oard1	8.58791	17.7523	0.0176421	-1.14492
Ifih1	5.49297	13.9518	0.000209604	-1.47324
Ccdc163	6.22488	7.38245	0.831729	-0.463679
Ccdc166	1.80553	2.43031	0.782648	-0.546936
Ccdc167	2.62577	1.14122	0.0502884	1.08353
Sytl2	0.011118	0.177057	2.39e-05	-2.98832
Wrnip1	12.8485	11.7759	0.953595	-0.00282723
Golph3l	29.8074	10.0083	0.000425985	1.44042
Mitf	23.4673	5.91129	5.32e-07	1.85256
Faap24	10.8182	15.4945	0.658895	-0.644587
Faap20	10.7024	15.7015	0.577012	-0.682822
Higd1a	5.68752	14.3734	0.000291423	-1.46366
Hspbp1	46.4519	52.3601	0.947358	-0.304799
Alkbh3	19.6546	15.5076	0.872765	0.434346
Alkbh2	12.7429	24.7622	0.0403297	-1.06828
Alkbh1	12.0063	12.0362	0.942609	-0.132308
Alkbh7	7.36429	8.03314	0.911223	-0.246343
Sapcd2	2.16066	5.66662	0.000122774	-1.53877
Alkbh4	2.16032	3.88097	0.205529	-0.938111
Alkbh8	6.22913	5.28296	0.958694	0.0474504
Gp1ba-2	0.584848	0.296379	0.690257	0.808383
H2aj	44.1138	55.0269	0.915302	-0.447272
H2aw	4.26841	12.4184	0.000302687	-1.6268
H2ax	43.2425	86.4799	0.0281961	-1.12701
Ess2-2	2.68646	1.87206	0.874609	0.379579
Mus_musculus_newGene_3841	6.69767	6.6525	0.930405	-0.118377
Sap25	12.4946	13.3775	0.920787	-0.227881
Bri3bp	28.7785	34.3985	0.957855	-0.38627
Noc2l	62.2931	62.0381	0.975387	-0.174787
Gm2808	1.67263	0.68868	0.0360739	1.13443
Sass6	9.12237	21.0485	0.00173338	-1.33271
Ireb2	26.9769	26.0222	0.976777	-0.0810755
Prkra	15.4023	15.2963	0.945998	-0.104316
Lmna	292.744	350.225	0.986784	-0.248398
Sirpa	55.8169	25.3529	0.10798	1.03318
Mus_musculus_newGene_509	4.86175	2.72618	0.919572	0.640994
Mnt	10.7961	6.1425	0.625422	0.687893
Mus_musculus_newGene_549	3.6868	2.17491	0.852352	0.423373
Psd4	0.824301	0.613242	0.924738	0.206348
Psd2	3.27459	0.823418	0.000580778	1.46996
Capns1	126.328	171.378	0.794724	-0.684774
Sat1	134.299	253.953	0.103663	-1.05351
Sat2	2.01206	3.48508	0.54441	-0.820373
Gpbp1	45.2162	38.9255	0.976567	0.0916522
Opn3	0.795262	0.441637	0.916596	0.678709
Agpat2	9.21226	5.83755	0.741499	0.566403
Agpat3	18.1902	16.0691	0.96545	0.189345
Agpat1	8.75687	7.52408	0.940187	0.0887864
Agpat4	25.8537	19.0176	0.930388	0.31437
Agpat5	20.3827	34.6872	0.289232	-0.895181
Gm14548	1.75513	0.26858	1.82e-06	2.37833
Cbll1	4.77327	5.3647	0.920228	-0.273372
Olfm1	80.4466	135.078	0.539995	-0.834627
Olfm2	0.723791	0.424384	0.929042	0.580521
D10Wsu102e	23.8007	17.4788	0.944287	0.315454
Mus_musculus_newGene_4759	19.6415	11.6429	0.734778	0.634384
Mus_musculus_newGene_4757	1.33587	1.09095	0.942114	0.159469
Mus_musculus_newGene_4754	10.5857	4.81844	0.0897557	1.00268
Mus_musculus_newGene_4753	12.2916	9.20667	0.904305	0.282407
Mus_musculus_newGene_4751	0.18392	1.18876	6.66e-05	-2.47234
Dlx1	0.58569	1.15024	0.823807	-0.570515
Arc	1.9358	1.60541	0.926186	0.147812
Xpot	62.883	38.1863	0.897558	0.589221
Rgp1	12.3171	4.94323	0.01482	1.17299
Cdk5rap3	21.6623	25.7109	0.920585	-0.379626
Cdk5rap2	7.78169	2.78294	0.00153118	1.35209
Cdk5rap1	6.8273	4.12231	0.711687	0.592341
Ptpmt1	1.84893	4.92748	0.00127307	-1.494
Clasrp	19.3199	14.0331	0.922003	0.329653
Mus_musculus_newGene_3402	70.6682	57.3182	0.964173	0.189971
Mus_musculus_newGene_3403	0.557884	1.22174	0.0886075	-1.19513
Xpo4	10.5842	8.63701	0.96372	0.174451
Xpo5	23.5284	12.2904	0.471477	0.806818
Xpo6	23.9513	14.2387	0.803394	0.608388
Xpo7	16.1688	10.7739	0.913004	0.459678
Xpo1	48.4017	76.1362	0.683993	-0.772558
Tapt1	10.4163	10.2119	0.953748	-0.109888
Nr2c2ap	13.7811	20.924	0.506602	-0.727443
Wwox	9.7334	13.6659	0.712553	-0.612087
Arhgap45	58.6065	39.0723	0.939205	0.452077
Rab4a	2.91387	3.41093	0.890738	-0.353931
Rab4b	31.1137	37.6597	0.901749	-0.403575
Arid5b	6.50809	2.51222	0.138026	0.951733
Arid5a	1.77731	0.508058	0.218247	0.909266
Lrp12	3.00835	3.20997	0.921301	-0.222182
Lrp11	2.97356	2.37263	0.919368	0.197405
Lrp10	28.2721	24.0446	0.966786	0.104437
Rnf111	13.9039	9.96156	0.93269	0.340983
Rnf115	37.9517	47.1625	0.919774	-0.441559
Rnf114	28.5556	35.2396	0.909575	-0.434855
D130040H23Rik	0.612153	0.112281	0.884706	0.949184
Sclt1	4.93324	5.4516	0.915376	-0.267942
Mybpc3	1.00056	0.305406	0.00599903	1.50445
Mus_musculus_newGene_2756	36.9073	35.8689	0.94373	-0.00932324
Mus_musculus_newGene_2759	8.60242	1.6081	3.62e-09	2.25698
Tspoap1	0.145465	0.149904	0.96014	-0.166631
Plgrkt	21.1345	44.5616	0.948407	-0.220928
Fam185a	4.28569	5.56711	0.808234	-0.499983
Tiparp	11.2504	14.4353	0.872679	-0.487277
Edc4	14.0771	8.54965	0.786665	0.592326
Edc3	14.1179	10.653	0.938562	0.265878
Intu	0.342508	0.219784	0.899502	0.505314
Suds3	23.0098	27.3956	0.923751	-0.381511
Mynn	4.29588	3.32002	0.929642	0.223221
Rrm2	30.5348	96.2402	1.44e-06	-1.78352
Rrm1	35.5545	74.4217	0.0182898	-1.19394
Suv39h2	2.08874	4.89706	0.00148436	-1.35008
Suv39h1	11.2432	14.6754	0.836068	-0.519486
Ezh1	11.7746	4.99203	0.0301843	1.10551
Ezh2	17.1793	26.4051	0.550474	-0.744981
Ndufb10	46.3532	69.909	0.563515	-0.720257
Ndufb11	44.2166	63.8062	0.723667	-0.63412
Tma7	58.1658	123.664	0.00823884	-1.21486
Hnrnpdl	48.9884	47.659	0.975777	-0.0847247
Shisa3	3.25796	2.84112	0.934391	0.0671559
Shisa5	60.9781	70.128	0.963788	-0.256767
Cby1	6.8288	11.8501	0.18043	-0.913925
Pea15a	30.498	41.2527	0.847699	-0.563585
Rps6kc1	10.8224	3.63993	0.0430602	1.07117
Efna1	1.50658	1.29756	0.950866	0.0866803
Efna4	0.615411	0	0.000425437	3.51578
Tmem8b	0.271852	0	7.38e-07	4.03124
Sh2d6	17.0917	2.19157	3.07e-12	2.54303
Sh2d5	0.699433	2.25357	3.47e-05	-1.77426
Nrbf2	11.4777	6.75148	0.856324	0.435677
Ggh	10.4428	29.0296	9.23e-05	-1.52849
AI413582	35.1892	47.0519	0.779606	-0.555858
Mtch1	38.5267	47.1149	0.921099	-0.421798
Mtch2	35.7334	43.5091	0.949794	-0.32262
Fkbp5-2	4.88851	10.5897	0.00533617	-1.24011
Gcdh	5.95351	4.69237	0.917921	0.22708
Tmem80	3.41684	4.23013	0.877594	-0.368459
Tmem81	4.49769	5.21666	0.887905	-0.337839
Egr2-2	3.42358	0.372353	6.01e-13	2.95009
Fbh1	18.162	11.7451	0.859397	0.509593
Trib3	89.9073	16.8537	1.26e-10	2.28337
Trib1	15.9813	5.43265	0.000530071	1.42293
Kif21a	0.342381	0.148335	0.164908	1.036
Kif21b	13.1235	4.50836	0.00071896	1.4102
Pygo2	24.2892	23.6826	0.967142	-0.0939142
Tsn	26.8228	28.4036	0.962664	-0.211557
Zfp524	6.99998	4.39515	0.563143	0.710752
Vkorc1	25.0176	33.6269	0.77765	-0.548603
Zfp526	3.24626	0.915028	2.9e-05	1.71799
Zfp523	3.16221	2.19427	0.868975	0.389259
Ubald1	21.4637	13.5678	0.742923	0.588042
Ubald2	59.4582	69.5281	0.944022	-0.354419
Dctpp1	30.9566	62.6823	0.0178093	-1.14205
Slc25a33-2	1.04116	6.12118	1.16e-11	-2.62149
Slc25a33-3	11.0461	6.29761	0.595692	0.675774
Dhfr	10.5507	16.7088	0.475433	-0.791299
Sars2	7.32993	5.77651	0.924729	0.190904
Rrp12	18.2268	13.5934	0.9443	0.317599
Fcna	7.42322	7.55638	0.895866	-0.317746
Prrg2	8.40184	11.9095	0.729247	-0.580228
Recql4	10.6127	3.55374	0.000721277	1.40178
Recql5	5.82075	3.10812	0.280714	0.846928
Prrg4	2.91647	1.11831	0.0112112	1.28669
Cdc42bpb	15.1617	5.53423	0.00232718	1.32376
Cdc42bpg	3.68792	1.49423	0.0551783	1.04896
Ppp4c	85.4534	144.726	0.348927	-0.887958
Mus_musculus_newGene_1262	0.613906	2.82952	1.72e-05	-2.15412
Stat1	5.3751	10.6512	0.0299307	-1.10169
Stat2	4.86898	8.09787	0.266046	-0.858837
Stat3	22.7683	14.4538	0.872211	0.524668
Stat6	71.9383	35.2017	0.346747	0.903529
Csf3r	4.06385	1.10733	7.53e-06	1.78722
Repin1	4.59941	3.66954	0.925519	0.189551
Sycp2l	0.161476	0.474103	0.323016	-1.47589
Amotl1	34.3285	9.21403	3.16e-06	1.76684
Amotl2	0.29853	0.371282	0.939498	-0.406921
Adra2a	0.384421	0	1.07e-06	4.00389
Ell	18.4306	11.8469	0.852675	0.507377
Hes6	4.38936	6.48004	0.603842	-0.677106
Hp	1.19416	0.27256	0.0439322	1.76787
Elof1	32.1655	56.3265	0.190539	-0.913947
Mus_musculus_newGene_4347	0.895254	0.598555	0.949662	0.409242
Mus_musculus_newGene_4340	3.37149	0.260638	1.77e-07	3.00026
Eif2s1	57.6981	66.9797	0.962185	-0.343982
Cox20	8.9189	2.87521	0.92772	0.164467
Sh3tc1	14.7464	5.18467	0.00111718	1.37041
Mad1l1	8.07732	8.07129	0.941046	-0.128447
Lrrcc1	6.85388	5.11236	0.932816	0.267194
Casd1	7.19226	7.80906	0.93915	-0.207432
Fndc3b	18.8046	12.4153	0.894008	0.508373
Gm33989	1.13962	0.630918	0.528797	0.7129
Akr1a1	343.038	396.603	0.977776	-0.338135
Cfap298	18.5268	25.1304	0.765123	-0.56752
Mus_musculus_newGene_2959	3.42831	2.93642	0.931341	0.0902584
Cptp	6.40088	5.38802	0.936036	0.118684
Sowahc	3.96893	4.93329	0.8584	-0.440102
Mus_musculus_newGene_2952	0	3.48663	4.05e-11	-4.59823
Mus_musculus_newGene_2951	0.060769	0.972825	0.000300677	-2.9071
Mus_musculus_newGene_2956	0	1.27376	2.59e-06	-3.88135
Ube2cbp	0.425878	0.977584	0.355951	-1.19576
Them4	10.5919	4.28812	0.0169855	1.16645
Them6	16.2424	29.959	0.0781757	-1.00825
St6galnac6	15.6998	15.0664	0.955601	-0.0324426
St6galnac4	17.6955	10.8243	0.753692	0.619909
Cpt2	11.0866	10.4555	0.948399	-0.0443495
Tssk6	1.75469	2.21932	0.884376	-0.457955
Hpdl	1.1384	1.41314	0.914294	-0.42182
Maoa	9.71057	9.07265	0.956774	-0.0305887
Rce1	15.1281	16.3111	0.933605	-0.206702
Rabep1-2	13.7476	11.8286	0.965326	0.0876373
Fam126b	6.41687	3.89652	0.777348	0.58887
Fam126a	4.48642	2.92722	0.873482	0.415133
Mus_musculus_newGene_1706	1.33734	2.42198	0.774872	-0.877033
Qpct	2.05688	7.78987	1.01e-07	-2.01285
Smim8	7.2177	9.16427	0.828432	-0.470546
Smim4	12.3681	22.6588	0.494384	-0.739405
Smim5	0.572612	0	2.09e-08	4.27949
Smim7	15.1628	14.377	0.957669	-0.0528945
Smim3	10.4321	10.2648	0.941148	-0.115639
Traf3ip2	13.3447	9.92889	0.929065	0.287846
Traf3ip3	6.94271	10.6089	0.484097	-0.736969
Traf3ip1	3.15251	2.00304	0.788964	0.517561
Cacnb2	0	0.182038	3.65e-05	-3.67518
Mus_musculus_newGene_671	1.51554	2.93341	0.509327	-1.02462
Cacnb1	1.38285	0.216839	1.83e-07	2.43376
Cwc15	117.603	135.975	0.955038	-0.349868
Gm10044	0.022541	0.185197	0.0187624	-2.40412
Rnf181-2	4.10032	18.2111	1.77e-09	-2.18151
Sik1	1.18198	0.624442	0.551769	0.76737
Sik2	5.83652	4.36862	0.932819	0.287662
Sik3	23.7074	19.2692	0.971126	0.182384
Gbgt1	2.7917	0.035887	0	4.75668
Prkx	13.9357	8.45002	0.797095	0.574352
Pde4dip	27.8645	12.6437	0.0819691	1.05134
Prkn	0.536286	0.651588	0.942246	-0.446618
Mepce	11.1052	12.3542	0.933329	-0.283261
Tarbp2	11.1508	18.8695	0.262442	-0.858421
Tarbp1	3.47595	1.49921	0.0443006	1.07588
Dsel	1.50342	1.28482	0.920615	0.189351
Ap4s1	0.421236	5.14881	0.732206	-0.586421
Nmral1	15.9304	30.3729	0.0364515	-1.08058
Nudt7	4.72891	4.47684	0.910708	0.249299
Nudt6	2.97144	5.23294	0.457442	-0.798004
Nudt5	21.2304	34.3149	0.815927	-0.59503
Nudt4	15.5733	17.0905	0.945636	-0.261928
Nudt3	1.13787	0.417464	0.203391	1.22423
Nudt2	20.2968	32.689	0.256651	-0.859612
Nudt1	5.67168	12.0994	0.0116457	-1.21021
Nudt9	17.8126	31.7901	0.016208	-1.16064
Nudt8	10.8986	12.9558	0.875775	-0.372138
Erlec1	11.4583	11.703	0.958866	-0.022402
Mus_musculus_newGene_2544	31.1306	5.74493	5.75e-08	1.97655
Mus_musculus_newGene_2545	0.197247	0.991542	0.0193507	-2.03211
Smc1a	35.0486	33.8963	0.974833	-0.0996611
Garre1	8.69425	2.42293	3.59e-05	1.60309
Gm4767	0.562579	0.984582	0.652154	-0.869733
Gls2	0.222705	0.419697	0.87347	-0.939118
Sec63	24.6782	22.1213	0.976479	0.0293266
Sec62	27.3254	26.5105	0.970925	-0.111426
Ubp1	29.1142	17.5403	0.623768	0.734718
Fbln5	0.291146	0.01579	1.68e-05	3.02633
Xylt1	0.706797	0.381501	0.823166	0.71896
Xylt2	17.4355	28.5293	0.38143	-0.838276
3110009E18Rik	1.76107	5.44648	0.120355	-1.13056
LOC101055672	11.8638	11.4229	0.938408	-0.0743566
Gfer	15.8364	20.262	0.844202	-0.491672
Rdh13	9.29549	4.64575	0.258109	0.861686
Rdh12	1.03299	2.31315	0.0489534	-1.24028
Rdh11	12.6844	18.9913	0.597976	-0.709793
Rdh10	2.66928	2.62353	0.929417	-0.0968042
Rdh14	8.1792	7.82257	0.934871	-0.0657177
Zfp882	0.315571	0.26212	0.958582	0.108969
Fam229b	0.744037	1.67174	0.604854	-1.16811
Phactr4	6.34548	3.533	0.919142	0.306533
Mtf1	5.80626	2.99837	0.352766	0.820789
Mtf2	9.34457	9.98096	0.937553	-0.279224
Mus_musculus_newGene_45	1.15183	2.91771	0.134939	-1.33578
Bzw2	81.4714	85.7599	0.97218	-0.202933
Eef2kmt	12.6161	12.8689	0.943583	-0.157471
Zfp219	6.33909	4.74853	0.714488	0.608822
Gpx1	449.612	555.586	0.966549	-0.434277
Klhl42	0.688067	0.915619	0.821163	-0.491039
Klhl41	6.06656	9.19366	0.512683	-0.722806
Ccdc71	10.6346	9.89619	0.952961	-0.0216551
Ccdc77	7.6737	7.19961	0.942482	-0.0689314
Rpa1	35.805	58.3858	0.516122	-0.808906
Rpa2	13.6889	37.3528	4.34e-05	-1.57308
Rpa3	22.2098	40.0188	0.102681	-0.973288
C130050O18Rik	9.27534	7.39113	0.942224	0.0674378
Ptrhd1	1.41899	1.30272	0.932658	-0.00655131
Prtg	1.05448	0.266726	1.67e-05	1.81117
Hmgn1	61.6394	102.8	0.343916	-0.866098
Hmgn2	17.867	42.4915	0.000863909	-1.37535
3110040N11Rik	11.5011	22.9372	0.0297835	-1.10104
Zfp319	2.45765	1.42973	0.658433	0.640562
Mus_musculus_newGene_4523	1.93647	7.87972	1.84e-09	-2.25424
Lonp1	136.19	69.3881	0.536811	0.843662
Slc25a32-2	3.92667	4.58834	0.888238	-0.348688
Lonp2	16.2411	11.9099	0.927969	0.317458
Zmpste24	25.2882	19.5926	0.956991	0.236177
Rcor2	4.56253	3.53916	0.916459	0.233766
Tsnax	15.4561	20.6697	0.815895	-0.547093
Rcor3	5.42926	1.73752	0.00285784	1.31809
Abcc3	0.528501	0.425246	0.941447	0.183957
Abcc1	48.1068	29.2752	0.886921	0.584237
Abcc5	16.5053	4.71517	4.09e-06	1.73499
Abcc4	14.3761	8.92498	0.834112	0.557797
Fbxo7	7.64811	8.11656	0.936373	-0.122046
Fbxo6	14.2449	10.2536	0.895475	0.345294
Fbxo3	20.4177	18.9918	0.966931	-0.00125686
H2-M3-4	3.35399	2.93198	0.933563	0.0584759
Taf11-2	7.82138	8.31277	0.918593	-0.223457
Dgcr2-2	6.74778	4.42266	0.841506	0.474603
Chka	11.892	11.5416	0.950145	0.136355
Chkb	29.5684	23.0952	0.947354	0.226223
Atpif1	92.8431	150.477	0.433028	-0.851067
Gramd4	7.17328	4.12728	0.492788	0.743775
Gramd3	0.267208	1.2329	2.12e-05	-2.15637
Kdm4c	8.28239	4.63949	0.568011	0.705334
Mus_musculus_newGene_1097	25.4314	12.0324	0.200722	0.960465
Mus_musculus_newGene_1090	1.8875	3.06015	0.652161	-0.751142
Nptxr	0.726712	0.384648	0.649131	0.767701
Dnajc1	9.1471	6.07717	0.879105	0.454725
Dnajc3	17.1197	18.0493	0.963455	-0.205182
Dnajc2	71.8603	81.7159	0.96208	-0.312778
Dnajc5	24.5133	17.5378	0.941205	0.360585
Dnajc4	15.0249	12.1951	0.935975	0.081009
Dnajc7	72.415	58.042	0.968216	0.193913
Dnajc9	12.0248	44.5669	1.69e-08	-2.0137
Dnajc8	96.1147	143.802	0.72699	-0.709664
Utp20	14.8116	10.3971	0.941838	0.381246
Utp23	7.94095	10.4152	0.815478	-0.51835
Utp25	14.255	8.83653	0.887228	0.469689
Man1b1	17.3123	10.2873	0.752255	0.618676
Cnksr1	1.31718	1.75099	0.885524	-0.428306
Cnksr3	1.26328	0.780244	0.813034	0.554141
Atn1	11.6684	4.9684	0.0328298	1.09845
Plekhf2	10.7298	14.4061	0.802555	-0.551701
Rpl41	952.489	1758.87	0.219106	-1.01357
Mus_musculus_newGene_4061	0.768362	1.30886	0.861591	-0.817627
Napb	5.48909	2.58631	0.133561	0.949054
Napa	92.168	59.7546	0.934707	0.457627
Napg	22.6883	23.3933	0.963776	-0.171064
Cnep1r1	17.6165	21.68	0.871349	-0.456928
Prrc2a-4	21.5982	9.72642	0.103854	1.02068
Prrc2a-2	13.3306	8.50192	0.869727	0.519203
Prrc2a-3	27.9491	10.7188	0.0076457	1.25223
Sac3d1	12.7332	7.83085	0.742799	0.567788
Tnfrsf1a	37.0394	31.9984	0.966633	0.0818597
Abhd16a	0.510379	0.340193	0.966464	0.414415
Dalrd3	7.59555	8.20235	0.935206	-0.153045
Rgs19	38.5833	40.9349	0.95562	-0.207927
Rgs18	0.552302	1.28175	0.163738	-1.1965
Rgs11	9.20688	5.41027	0.618986	0.665852
Rgs10	49.8451	51.8662	0.951012	-0.189229
Rgs12	0.357828	0.050484	0.000472502	2.31576
Rgs14	5.85099	6.73943	0.898168	-0.328841
Rgs16	3.87444	1.01806	3.94e-05	1.74944
Mis12	4.63883	7.88136	0.231126	-0.872332
Rsf1	5.71721	3.23495	0.641704	0.690626
Mus_musculus_newGene_3922	4.69041	6.04011	0.230893	-0.916574
Mrps18c	36.2504	59.7058	0.283741	-0.844995
Mrps18b	19.4096	25.858	0.798136	-0.53497
Cyp4v3	24.0328	12.2261	0.337677	0.844449
Gpr132	8.64856	2.39756	1.35e-05	1.69863
Gpr135	0.697602	0.382442	0.840894	0.68658
Gpr137	8.83596	10.1181	0.915678	-0.265151
Palb2	2.67497	2.80242	0.927955	-0.140652
Larp7	16.0858	23.4401	0.658319	-0.670571
Tep1	12.2317	5.81409	0.183427	0.943051
Larp4	29.9939	26.0181	0.97883	0.0759932
Mus_musculus_newGene_2034	6.73846	6.73782	0.92925	-0.104564
Mus_musculus_newGene_2035	3.23935	1.17095	0.0164178	1.30733
Larp1	43.6672	30.4235	0.958764	0.392143
Mus_musculus_newGene_2037	0.306743	1.06846	0.416459	-1.5743
Nrf1	11.8533	8.86032	0.900187	0.388834
Tepp	0.818108	0.352332	0.897041	0.951278
Slc35d2	5.86476	3.32744	0.58852	0.679514
Scaf11	20.4707	12.8253	0.876448	0.553499
Mtpap	9.85785	10.1772	0.954843	-0.138904
B2m	586.075	1381.37	0.00338944	-1.3657
Ubl4a	14.1654	17.0395	0.901557	-0.394105
Rab11fip4	0.537497	0.087991	2.49e-05	1.93987
Mcts1	39.1446	65.0391	0.268114	-0.877387
Fam89b	21.7567	22.4013	0.941797	-0.171472
Scaf1	22.9423	11.5751	0.546829	0.763106
Relb	22.9005	8.83562	0.00838211	1.21463
Srsf1-3	25.776	38.1328	0.753999	-0.693793
Rela	25.683	15.7555	0.824922	0.554069
Relt	2.49808	1.6357	0.923473	-0.166144
Id1	0.67847	3.54946	1.64e-05	-2.12698
Id3	3.92232	10.0058	0.000891551	-1.45685
Cnot11	11.9125	12.8364	0.943281	-0.236063
Smn1	9.96759	6.15037	0.722157	0.583494
Ide	18.7631	10.9299	0.74037	0.649851
Crlf2	14.3851	10.826	0.909261	0.302309
Pdik1l	6.5393	6.54481	0.947343	-0.13103
Ids	11.4514	6.35257	0.569561	0.724248
Bmp2k	10.755	7.5781	0.925724	0.371889
Limk1	5.49748	2.1662	0.0107859	1.20779
Limk2	10.064	8.36748	0.953728	0.137043
Suco	8.81433	5.62801	0.8646	0.486741
Rbfa	40.0944	47.918	0.921703	-0.385076
Ppp1r15a	95.2783	19.1434	1.01e-09	2.18356
Ppp1r15b	32.2711	20.6598	0.905497	0.514262
Car6-2	21.631	0.339027	0	5.5502
Coq10b	9.92689	10.723	0.92384	-0.239095
Coq10a	8.72508	7.77649	0.944714	-0.00105572
Tyw1	15.2332	12.7281	0.955042	0.121867
Cav2	0.221289	0.642976	0.0748793	-1.51462
Tyw3	0.788016	0.593066	0.926375	0.251139
Tyw5	6.58309	13.3523	0.071082	-1.01633
Col9a3	0.292577	0.440599	0.926561	-0.622415
Sms	45.1858	66.3005	0.787401	-0.681573
Rfesd	3.79233	4.44001	0.868774	-0.391327
Rps29	90.4082	168.07	0.0755676	-1.02087
Rps28	136.387	93.2563	0.9006	0.416944
Rps21	202.023	348.728	0.261288	-0.911145
Rps20	115.358	147.544	0.95369	-0.483896
Rps27	395.287	658.852	0.413865	-0.865516
Rps26	1411.31	1830.25	0.959654	-0.503836
Fasn	17.7711	10.8646	0.862211	0.580687
Mus_musculus_newGene_3020	12.3369	15.8394	0.814234	-0.485345
Mus_musculus_newGene_3022	0	2.33543	1.49e-05	-3.74723
Adgrl2	22.7115	10.0763	0.0874048	1.03159
Adgrl1	0.6781	0.240057	0.0270905	1.26759
Fbxo6-2	0.326363	0.854292	0.113346	-1.48381
Btg2	3.6063	4.0889	0.900788	-0.306366
Btg3	5.51172	3.87395	0.876948	0.372466
Btg1	26.5281	48.0531	0.172604	-0.985427
Eif4ebp1	176.57	164.46	0.978475	-0.0265037
Eif4ebp2	29.0764	15.5335	0.740214	0.676688
Eif4ebp3	7.37202	11.331	0.4729	-0.741846
Mcf2l	4.84292	2.18046	0.137487	0.945397
Rpl7l1	50.3668	40.9738	0.970094	0.168772
Arg1	0.441898	0.923011	0.642532	-1.10675
Arg2	2.10413	1.17219	0.780764	0.680584
St18	11.6262	2.76536	0.000749183	1.39929
St13	162.774	209.959	0.939418	-0.4959
St14	6.39754	11.3751	0.0953617	-0.98835
Mus_musculus_newGene_4554	12.1646	10.7037	0.953898	0.0549516
Trem2-2	48.3083	77.803	0.407281	-0.820676
Utp3	41.552	58.5707	0.781914	-0.623111
Utp4	52.7259	39.81	0.958559	0.27581
Evi2b	13.0174	7.29616	0.590826	0.703428
Evi2a	97.8759	107.138	0.97437	-0.181768
Rock2	20.7091	14.4572	0.944782	0.395137
Rock1	16.872	14.3437	0.969731	0.111954
Vsig10l	0.33268	0.07483	0.192523	1.70195
Gmpr	17.0873	23.9214	0.725557	-0.612483
Slc1a5	207.166	103.662	0.511749	0.873478
Slc1a4	18.261	5.32591	1.85e-05	1.64329
Polr1e	6.66654	9.11034	0.760068	-0.576876
Polr1d	83.7869	127.349	0.727163	-0.677397
Polr1a	25.5651	13.4629	0.510144	0.801437
Polr1c	27.3544	25.4072	0.954543	-0.0224338
Polr1b	13.7518	7.93286	0.593082	0.712233
Clic4	104.81	40.9328	0.015349	1.2269
Dclre1b-2	8.05917	4.74022	0.692853	0.628845
Slc38a10	40.3438	30.2685	0.966297	0.277394
Mpst	26.9496	26.2455	0.951547	-0.117684
Nenf	21.7891	28.1951	0.813631	-0.497839
Iqcc-2	6.21584	4.78919	0.915145	0.244108
Rb1cc1	8.13896	4.91473	0.822968	0.544899
Bcs1l	6.50976	3.97658	0.702511	0.600864
Psen1	43.6285	36.3502	0.970315	0.134305
Psen2	19.309	13.0553	0.879388	0.43423
Rapgefl1	0.529048	0.135916	0.44534	1.24588
Pip4k2b	22.8073	11.0973	0.247971	0.910957
Pip4k2c	23.9375	17.5996	0.940195	0.332245
Pip4k2a	32.9963	24.9971	0.958321	0.272383
Arcn1	98.467	78.669	0.98062	0.194767
Cdc42se2	39.1614	22.976	0.755663	0.656876
Cdc42se1	67.6715	61.3725	0.980522	0.0121465
Rxrb-2	3.11213	1.27249	0.0526105	1.11618
Rxrb-3	12.5548	8.77271	0.884398	0.405599
Rxrb-4	12.1536	7.02499	0.606245	0.678063
Ccl25	3.0539	7.07534	0.00142585	-1.43207
Ccl22	0.686445	0.313286	0.883397	0.881591
Mus_musculus_newGene_1977	1.19398	0.408724	0.192505	1.28918
Mus_musculus_newGene_1973	1.02222	0.218775	0.00513191	1.89015
Vcp	114.314	115.455	0.984415	-0.143183
Vcl	8.69079	7.05911	0.950821	0.172447
Ppm1b	21.8658	27.9345	0.888447	-0.489403
Iqcg	8.15776	13.0555	0.134029	-0.947986
Sltm	29.4416	28.0478	0.972987	-0.0521443
Mus_musculus_newGene_323	0.957427	1.67507	0.787288	-0.843221
Mus_musculus_newGene_320	0.889716	0.989752	0.926147	-0.295362
Zbtb8a	1.39949	1.48452	0.928435	-0.216349
Rab9	15.1732	16.2447	0.921398	-0.277504
Rab7	185.044	134.132	0.972465	0.335
Slc50a1	47.9148	47.0853	0.957787	-0.11741
Cactin	15.1705	12.5212	0.950895	0.148094
Tomm34	19.4741	26.4221	0.841818	-0.525752
Rgl2-3	21.4275	12.2683	0.669179	0.674048
Vbp1	47.2106	70.2059	0.684246	-0.700315
Lmf2	13.8857	11.6275	0.952387	0.120663
Lmf1	11.27	11.1598	0.942394	-0.112419
Mus_musculus_newGene_1352	8.85755	11.168	0.835851	-0.460276
Mus_musculus_newGene_1357	1.09356	0.093812	1.57e-06	2.85548
Knl1	2.63536	3.59252	0.756502	-0.59891
Msh6	13.6306	33.6476	0.000476016	-1.4305
Trim37-2	7.91038	8.05556	0.957121	-0.054936
Pdia6	166.085	292.597	0.344028	-0.945761
Msh2	10.8846	12.4435	0.924277	-0.320353
Rnd1	5.34888	5.114	0.934606	-0.0651367
Rnd2	4.22331	6.72682	0.415066	-0.784677
Cdk11b	44.9212	34.2809	0.959197	0.274193
Clp1	10.0742	11.1554	0.918685	-0.275459
Tex14	0.891304	0.522315	0.763282	0.621628
Ccne1	10.852	24.6721	0.00217374	-1.30865
Ccne2	2.64673	11.3849	4.74e-10	-2.22563
Clpb	27.456	18.2402	0.899521	0.495884
Clpp	22.382	29.8282	0.802621	-0.542339
Skap2	96.3182	95.577	0.976127	-0.117628
Rundc1	6.59712	7.45121	0.915483	-0.303782
Clpx	17.6013	21.1163	0.916745	-0.394713
Acsbg3	1.58357	0.740571	0.380675	0.920066
Metap1d	42.1433	25.7594	0.380783	0.830336
Cops5	45.7845	60.5443	0.870818	-0.534176
Nudc	114.916	207.766	0.188112	-0.982642
Cops6	68.1063	95.0006	0.805034	-0.608701
Cops3	47.6563	65.0395	0.838263	-0.574192
Cops2	62.913	60.9823	0.979992	-0.0840928
Cops9	32.9081	79.2339	0.000709833	-1.39112
Cops8	31.613	28.8691	0.963225	0.00354355
Faap100	3.40741	2.04464	0.710595	0.59607
Rasgrp4	2.21861	0.909781	0.0344406	1.13289
Safb2	31.79	23.1504	0.948457	0.333738
Mus_musculus_newGene_3223	0.533922	3.3649	0.000109695	-2.38816
Cep120	6.8685	4.00041	0.606405	0.681256
Gins4	22.3977	36.722	0.319749	-0.840239
Cep128	3.75853	2.48792	0.843292	0.450945
Gins3	4.91497	8.14337	0.262366	-0.853099
Gins2	12.256	29.9822	0.000560806	-1.4098
Gpd1l	17.3898	16.7638	0.967	-0.0759993
Tex264	38.6141	34.1755	0.961334	0.119047
Tex261	21.6357	14.5697	0.908493	0.390167
Tmem62	3.63479	2.41795	0.836139	0.452176
Tmem60	28.6173	34.4217	0.892473	-0.393896
Rnf19b	24.4867	27.2421	0.948917	-0.282353
Rnf19a	5.66347	3.96678	0.890944	0.372204
Parn	15.1435	9.28147	0.77101	0.580503
Parl	73.951	79.8307	0.962364	-0.239247
Parg	9.31835	6.83359	0.924937	0.339389
Lats1	5.66923	2.92284	0.334707	0.827531
Lats2	8.04859	4.90412	0.582525	0.703957
Sh2d4b	0.143505	0.018281	0.000223422	2.37694
Brca2	2.57342	1.01365	0.0149348	1.16699
Brca1	3.72346	6.62371	0.830378	-0.50294
Zfc3h1	17.3525	9.70169	0.690964	0.697872
Snrnp27	34.3943	53.1563	0.489053	-0.754508
Snrnp25	12.2605	26.1759	0.00786174	-1.21572
Mgst3	11.5654	12.3488	0.920946	-0.222028
Mgst2	9.51173	48.0678	1e-09	-2.18579
Sigirr	2.3237	4.65261	0.0624158	-1.0744
Tsfm	22.3019	33.4261	0.567284	-0.710669
Tsen54	12.2901	13.4044	0.927234	-0.264791
Mrs2	8.14085	8.16785	0.960747	0.0527133
Grina	78.8017	45.0846	0.682102	0.713319
Ift22	18.0265	31.8358	0.305461	-0.834401
Ift20	24.3946	25.6227	0.940006	-0.199355
Ift27	5.88386	12.2304	0.0172747	-1.17413
Sinhcaf	20.0663	18.1491	0.961336	-0.068736
Ndst1	3.1662	0.377465	3.46e-11	2.44494
Vat1	140.955	89.3832	0.929156	0.527959
Cyrib	79.7211	85.4026	0.847832	-0.637134
Tut4	9.51618	3.80133	0.0113065	1.19129
Soga1	5.3242	2.42671	0.0969931	1.00162
Tut7	15.2743	9.54159	0.854599	0.537758
Fez2	12.0627	13.1288	0.929825	-0.247258
Nudt19	15.0536	27.4407	0.0947523	-0.992456
Nudt18	2.35339	3.49953	0.555288	-0.695354
Nudt17	0.752839	0.797662	0.973272	-0.0122742
Nudt16	7.12263	6.77659	0.937089	-0.0320664
Nudt15	1.22896	1.68869	0.766128	-0.574443
Nudt14	5.63895	9.84215	0.169372	-0.925281
Nudt13	7.04143	7.75066	0.926418	-0.243952
Nudt12	2.11773	0.895457	0.0725623	1.08772
Gclc	17.1833	14.8664	0.961979	0.0653147
Epor	0.394957	0.2626	0.971123	0.424501
Gclm	11.1811	65.8157	6.55e-15	-2.68351
Epop	3.69048	3.72653	0.926888	-0.138749
Cela1	2.64143	2.51727	0.942158	-0.0599495
Hgs	23.0394	12.9277	0.612505	0.709795
Rsph3b	3.67863	2.97516	0.923578	0.174469
Rsph3a	10.679	10.4506	0.942564	-0.0970167
Mus_musculus_newGene_3906	1.10186	1.5991	0.711841	-0.634441
Tmed10	98.7212	98.6448	0.984023	-0.127779
Pfdn6-4	10.7301	17.4964	0.326277	-0.822674
Pfdn6-3	11.1275	19.7455	0.13658	-0.948109
Mus_musculus_newGene_1636	0.519357	1.1474	0.163738	-1.1965
Timeless	5.96279	9.76142	0.34029	-0.825388
Ing1	11.8419	15.6223	0.850893	-0.478855
Ing3	6.49896	5.04794	0.929431	0.229615
Ing2	4.34299	6.34278	0.600112	-0.669721
Ing5	3.72942	3.66229	0.938346	-0.103354
Ing4	21.5632	14.3358	0.861901	0.458167
Rpl10a-2	283.293	335.44	0.964735	-0.362737
Cd37	113.958	77.0362	0.939698	0.401757
Cd36	639.991	442.348	0.98312	0.407433
Cd33	16.7045	1.58694	0	3.33528
Synpo	0.470425	0.322885	0.906258	0.388576
Dusp2	3.81187	8.04373	0.0134971	-1.19202
Dusp3	27.9634	25.6793	0.973738	-0.00120775
Dusp1	54.5793	6.78443	3.33e-16	2.8711
Dusp6	11.9557	29.1457	0.00054336	-1.41116
Dusp7	4.68927	4.76744	0.932694	-0.151681
Dusp4	73.6634	48.854	0.92703	0.463321
Dusp5	7.17475	11.639	0.320992	-0.820364
Guca1a-2	3.85249	9.88694	0.00106623	-1.45307
Nup35	11.3066	18.3151	0.357056	-0.821883
Fam91a1	12.547	8.9394	0.927479	0.366547
Pcyt1a	26.5326	10.5127	0.0105349	1.21515
Lrrc63	0.588417	0.244693	0.865602	0.856311
Lrrc61	5.43848	5.13433	0.939067	-0.052013
Lrrc69	0.304516	0.106171	0.43008	1.16998
Ifitm6	177.284	147.165	0.966952	0.13929
Ifitm2	335.202	312.46	0.981002	-0.015942
Ifitm3	428.139	1129.21	0.000211448	-1.5277
Ifitm1	2.03614	0.636262	0.447488	1.33608
Agtrap-2	0.619074	0.354015	0.837919	0.642835
Tssc4	13.9662	22.1009	0.245541	-0.870914
Prxl2c	17.7168	13.7694	0.946931	0.234167
Prxl2b	2.08543	1.10417	0.868511	0.750691
Prxl2a	5.03917	15.7621	3.18e-06	-1.75713
Sptbn2	0.380858	0.1881	0.532715	0.845214
Sptbn1	13.1838	5.43106	0.424968	0.824827
Sptbn4	0.235912	0.222804	0.952773	-0.0473384
Sptbn5	0.342323	0.070971	1.29e-05	2.04117
Mus_musculus_newGene_1834	2.2573	3.00043	0.400527	-0.814283
Mtrf1	7.92728	7.05669	0.938054	0.0389706
Serpinb1b	1.1401	1.21743	0.925123	-0.34032
Serpinb1c	8.44538	5.09947	0.679934	0.617191
Hemk1	5.00415	5.3348	0.917811	-0.227677
Gpr157-2	0.351197	0.033489	0.000251769	2.61849
Mus_musculus_newGene_1781	2.12566	2.48542	0.943248	-0.326874
Cep89	3.89162	3.81253	0.936465	-0.0907383
Serpinb12	0.140542	0.585537	0.15184	-1.84864
Gosr1	11.9132	8.84024	0.934501	0.300047
Gosr2	39.1306	26.714	0.926773	0.425393
Tmem234-2	43.84	37.2228	0.959076	0.181904
Mus_musculus_newGene_4490	6.74388	6.61844	0.967515	0.0364569
Acrbp	3.25022	0.809453	0.0404677	1.27653
Mus_musculus_newGene_4498	3.6479	4.58167	0.930846	-0.220539
Bud31	101.877	129.834	0.907373	-0.474744
Nup155	10.2611	10.4742	0.961199	-0.158662
Nup153	20.9033	13.8778	0.914859	0.461548
Mus_musculus_newGene_4141	0.194923	0.653892	0.0553222	-1.635
Ap5s1	18.2539	18.8763	0.9441	-0.170645
Cep57l1	5.43706	8.0685	0.611583	-0.662789
Myo9a	7.46853	3.38113	0.127375	0.98061
Myo9b	30.9054	10.129	0.000444084	1.45783
Vps13b	8.3038	2.69727	0.000214992	1.49068
Ctif	3.86456	1.65173	0.0620138	1.03428
Gm40814	1.42461	0.653583	0.318583	0.947947
Dis3	19.8038	19.7429	0.964048	-0.139704
Synrg	5.77428	3.04419	0.375565	0.809731
Mybbp1a	108.577	49.2331	0.183416	1.0118
Rusf1	4.08634	2.03242	0.280775	0.86572
Nova1	2.2036	2.35573	0.909632	0.266
Nova2	0.06421	0.115869	0.92316	-0.826811
Cass4	6.48306	2.91855	0.0829955	1.00305
Cstdc2	0	0.566931	6.16e-06	-3.81584
Hibadh	45.6651	43.6174	0.967819	-0.0622689
Setx	11.9821	6.71703	0.687477	0.704971
Dot1l	27.9286	8.20984	3.89e-05	1.60902
Xiap	23.3265	19.0414	0.968071	0.239871
Npnt	0.256259	0.149678	0.944916	0.59844
Tmem14c	55.9743	86.4702	0.557348	-0.749358
Pcdhb22	0.395447	0.235595	0.950605	0.566205
Tmem144	13.0386	10.1564	0.936941	0.24029
Tmem147	50.7413	55.3188	0.943776	-0.253581
Tmem140	0.912515	1.36333	0.604306	-0.765645
Tmem141	18.6805	24.5556	0.879629	-0.397485
Tmem143	9.99722	5.60897	0.524224	0.716835
Lrif1	15.439	21.6027	0.943444	-0.284411
Jmjd1c	19.1091	5.57922	0.000280575	1.48063
Dffa	4.02642	1.47569	0.119899	1.05543
Dffb	4.76203	5.3396	0.928797	-0.143564
Prr18	0.244998	0.315871	0.962964	-0.459641
Prr14	24.2875	6.08013	0.0908395	1.00519
Prr11	6.27768	6.97503	0.924251	-0.27893
Prr13	75.6994	75.059	0.967819	-0.120783
Prr12	4.78969	2.36574	0.225148	0.884725
Lcmt2	2.68676	3.00585	0.902883	-0.289373
Lcmt1	10.9591	18.4968	0.219717	-0.88008
Chst14	5.75564	7.22623	0.838555	-0.454321
Chst10	11.6133	11.2471	0.953951	-0.0769109
Chst12	17.7463	21.1239	0.901902	-0.390603
Asb13	2.17873	2.14486	0.931133	-0.0816893
U2surp	20.6562	22.3896	0.970027	-0.245741
Ttyh3	7.44394	2.72378	0.00974784	1.20148
Ttyh2	13.5519	5.52425	0.0159243	1.16072
Mov10	8.88189	20.4664	0.00164799	-1.33274
Wfs1	4.88434	0.893404	1.64e-09	2.29052
Huwe1	36.5805	8.14505	1.64e-07	1.94111
Pnisr	20.3426	18.1689	0.968901	0.0358985
Clba1-2	1.40415	0.79853	0.873675	0.629442
Czib	12.5849	13.2797	0.936164	-0.160833
Camkk2	16.1744	9.54016	0.762385	0.623001
Zfp397	4.75945	4.26895	0.933587	-0.256943
Zfp398	1.54491	0.515034	0.182275	0.940122
Wdr66	8.29829	2.20263	3.02e-06	1.76588
Wdr61	51.2925	80.644	0.542014	-0.768276
Wdr60	5.29027	5.84564	0.920459	-0.273484
Wdr62	3.92385	3.04194	0.9295	0.230492
Basp1	4.62833	46.029	0	-3.42773
Ints13-2	11.3478	15.4028	0.801183	-0.55916
Rpia	13.6515	24.743	0.0980437	-0.984688
Khsrp	31.4816	25.475	0.969004	0.176069
Clspn	5.8119	9.12694	0.468628	-0.766798
Adam33	4.29378	6.35199	0.0606566	-1.02854
Gm20604	3.5904	3.78202	0.925526	-0.200695
0610012G03Rik	22.8978	21.257	0.953264	-0.0214514
Ccdc90b	13.7256	15.8428	0.908692	-0.332675
Lrrc14b	0.537719	0.214055	0.719135	1.05517
Cd276	3.36329	0.510964	3.57e-10	2.51317
Cd274	8.69131	4.89041	0.57833	0.69616
Selenbp1	5.73761	16.9572	1.01e-05	-1.67962
Selenbp2	0.862573	1.58707	0.478592	-0.942243
Nol12	19.0912	25.6671	0.868282	-0.468892
Slc25a26	3.52504	5.00449	0.676579	-0.621922
Nol10	24.8227	25.6021	0.962593	-0.171876
Slc25a24	20.5242	21.9303	0.957205	-0.22421
Slc25a23	5.57261	1.16198	4.53e-08	2.08088
Slc25a22	15.0145	11.3097	0.934163	0.272931
Slc25a28	23.5894	17.6551	0.936918	0.231151
Qtrt1	30.22	24.7667	0.950162	0.145959
Qtrt2	8.91517	6.90677	0.931095	0.23482
Ap3s1	28.9912	55.1752	0.0631366	-1.04582
Ap3s2	7.03305	6.20859	0.956048	0.0507897
Qser1	6.02482	3.51051	0.629417	0.688602
Plekhn1	17.3939	9.33398	0.453567	0.766337
Tbc1d5	10.3395	5.5172	0.294483	0.86095
Tbc1d4	1.14889	0.58411	0.508969	0.755293
Tbc1d7	8.12089	11.7465	0.622243	-0.654566
Tbc1d1	9.32409	5.05585	0.907886	0.381617
Tulp3	17.2403	12.2409	0.921961	0.364086
Tbc1d2	8.06828	1.2153	2.5e-10	2.30033
Pja1	22.1641	14.3717	0.858474	0.503699
Pja2	14.2983	11.067	0.95269	0.226199
Pold4	14.3261	13.2071	0.937062	-0.014302
Pold3	11.8653	14.3119	0.914837	-0.36626
Pold2	22.7694	25.83	0.929075	-0.310305
Pold1	14.5926	19.886	0.819154	-0.565956
Guf1	10.5406	12.6119	0.913498	-0.40625
Naxd	21.5958	15.4301	0.904448	0.349515
Naxe	40.9389	47.4461	0.921684	-0.341641
Psme1	80.9146	162.067	0.0305318	-1.13022
Psme3	84.8635	65.6319	0.972751	0.244044
Psme2	71.6051	135.124	0.0707226	-1.04709
Psme4	17.5895	14.949	0.970762	0.112523
Ppp1r26	0.25615	0.193931	0.961073	0.242229
Ppp1r21	18.636	20.8357	0.945122	-0.290126
Akap13	12.5824	5.86579	0.282047	0.908182
Mus_musculus_newGene_1251	4.75155	9.7438	0.144532	-0.949143
Akap11	5.78238	4.32518	0.943261	0.25697
Akap10	15.1086	8.5593	0.404367	0.839076
Eftud2	41.9947	36.8821	0.975238	0.0592765
Nanos1	0.433111	1.30134	0.000467395	-1.64683
Aamp	54.8239	83.9505	0.63963	-0.742525
Srsf10	44.3182	66.5395	0.714496	-0.715707
Srsf11	73.5583	76.0655	0.973449	0.268692
2310033P09Rik	17.6817	25.5601	0.645268	-0.65828
Csde1	167.025	161.552	0.989232	-0.113787
Cars2	6.75083	11.2452	0.307596	-0.827546
BC048403	6.94842	3.5633	0.356223	0.805195
H2bc23	0.990564	1.7054	0.889467	-0.680708
H2bc21	7.40066	7.61998	0.936124	-0.168661
Leprotl1	49.2601	28.615	0.761549	0.654019
P4hb	299.192	460.057	0.838216	-0.749578
Mus_musculus_newGene_439	7.68632	6.96785	0.933832	0.00631134
LOC102641031	10.6632	10.8747	0.950024	-0.230033
Rars	256.648	170.607	0.958922	0.460066
Rev3l	2.81223	1.58534	0.654626	0.650041
Eif3g	193.97	219.316	0.96889	-0.305791
Eif3f	150.612	142.267	0.981211	-0.0467981
Eif3e	237.908	271.885	0.975686	-0.321339
Eif3d	164.784	149.64	0.984205	0.0200852
Eif3c	202.778	130.73	0.949744	0.504217
Lhpp	8.30661	7.38382	0.933926	0.0960294
Eif3a	180.912	119.213	0.966872	0.472714
Eif3m	149.863	172.918	0.963561	-0.335392
Eif3l	94.4887	100.035	0.973929	-0.210985
Eif3k	215.442	265.783	0.945766	-0.434491
Eif3i	1.98194	64.1753	0	-5.08479
Eif3h	310.531	273.708	0.985394	0.0531764
Mus_musculus_newGene_1667	18.8401	14.7573	0.916123	0.221447
Dolpp1	12.2223	12.2929	0.945847	-0.132343
Ehmt2-2	18.1481	12.8089	0.921322	0.389599
Ehmt2-4	1.96166	2.64403	0.763763	-0.543305
Smchd1	12.3736	12.3586	0.967259	-0.13251
Uqcrc1-2	79.8502	81.9365	0.972086	-0.165761
Bhlhe41	0.474418	1.04961	0.0181067	-1.24503
Ran	169.532	290.599	0.451082	-0.905696
Ankib1	11.3899	7.62157	0.902731	0.442327
Jrk	0.818053	0.53448	0.856994	0.467753
Zbtb12-4	0.630275	0.646747	0.967567	-0.183891
Zbtb12-3	0.598581	0.585558	0.971909	-0.0843204
Zbtb12-2	1.73223	1.459	0.939983	0.10758
Set	154.512	232.196	0.817105	-0.720968
Cfap20	25.6721	26.9372	0.944228	-0.19761
Pip4p2	19.3292	28.9489	0.612528	-0.710607
Pip4p1	26.309	30.4836	0.925679	-0.341669
Themis2	18.9934	26.9851	0.551243	-0.762585
Riox1	16.1895	13.1398	0.947005	0.171247
Tgfbr3l	1.82329	1.22454	0.934713	0.406168
Cdcp1	0	0.218186	3.99e-06	-3.84897
Dcaf8	22.9761	16.197	0.926708	0.39203
Dcaf4	8.9178	6.10966	0.859405	0.427637
Dcaf5	9.38736	6.20046	0.873072	0.471113
Dcaf6	9.96483	6.98297	0.885334	0.410976
Dcaf7	23.3922	19.7151	0.972972	0.117812
Dcaf1	7.2357	4.15682	0.643925	0.668473
Son	37.4498	22.1442	0.86427	0.620263
Mus_musculus_newGene_3538	32.4295	32.136	0.946181	-0.138183
Zfp157	1.76406	1.61627	0.93308	0.0470001
Ice2	3.43385	2.8615	0.932033	0.125993
Eif3i-2	198.235	183.79	0.980989	-0.0197456
Adgrd1	0	0.327356	1.41e-07	-4.08969
Ice1	11.9146	3.34981	0.00102212	1.38107
Harbi1	4.40369	3.67668	0.799668	0.505742
Vars-2	35.4758	25.0799	0.947778	0.370949
Vars-3	15.1181	10.0511	0.887995	0.458654
Vars-4	15.5791	12.9832	0.960838	0.134339
Srprb	25.6428	20.626	0.959896	0.184827
Gm12258	0.813468	0.363608	0.377725	0.972265
Dtx2	11.7939	7.21145	0.766939	0.565912
Akt1	88.8311	85.7518	0.981626	-0.0392985
Akt3	7.72428	7.05169	0.907414	0.425265
Akt2	16.4015	11.2091	0.91289	0.416374
Dnase2a	54.2213	52.6163	0.969625	-0.0998435
Mus_musculus_newGene_2370	1.3231	2.99374	0.143943	-1.23681
Hip1r	0.610635	0.531029	0.946028	0.0585161
Cdsn-2	1.74246	0.172957	2.25e-09	2.87959
Cdsn-3	0.434664	0.015129	0.000664914	3.00513
Cdsn-4	0.434544	0.017228	0.000664914	3.00513
Endov	5.12292	2.11386	0.0229292	1.12962
Cog4	11.9843	9.99035	0.947512	0.133904
Endog	2.51233	4.51515	0.286967	-0.937514
Hsd17b7	5.54423	7.63771	0.746751	-0.591969
Hsd17b4	26.8704	27.8393	0.961542	-0.179818
Kat14	15.7607	15.145	0.96312	-0.058165
Bpnt2	9.91	8.40328	0.961878	0.108974
Bpnt1	22.701	21.2818	0.960568	-0.0728764
Cog8	13.901	9.68604	0.889091	0.391735
Ext2	19.4143	16.375	0.958016	0.135124
Ext1	2.48105	0.509754	4.27e-07	2.1034
Midn	18.6155	15.256	0.96461	0.0679745
Phf23	17.5121	21.6443	0.878374	-0.450711
Phf20	12.9521	8.82418	0.918406	0.399147
Mrps22	32.821	41.694	0.873256	-0.473066
Mrps21	51.6504	121.804	0.00104048	-1.36289
Mrps27	19.5895	26.1642	0.817883	-0.544263
Mrps26	74.2392	101.862	0.825162	-0.584991
Mrps25	8.66299	13.2077	0.581371	-0.736626
Mrps24	16.6614	32.2013	0.0383472	-1.07292
Mfsd7a	5.45831	0.421991	1.51e-13	2.86375
Mid1	2.8207	1.45595	0.436823	0.788942
Nefh	0.163863	0.240993	0.956818	-0.588371
Slc28a2	11.4783	8.32055	0.919134	0.329161
Setd6	9.2727	10.6701	0.925032	-0.221668
Setd7	13.8663	7.76939	0.660392	0.705739
Setd4	2.14231	2.62536	0.84497	-0.44303
Setd5	22.5285	7.11349	0.0535344	1.0865
Setd2	14.4248	5.17552	0.00150927	1.35864
Gabpa	22.085	16.4313	0.949887	0.319298
Oplah	0.370724	0.385163	0.955433	-0.184033
Fmr1	11.2607	13.3469	0.919448	-0.382079
Nploc4	20.6435	12.8472	0.846911	0.554324
Pomc	0.21169	0.821	0.240763	-1.72586
Csad	1.77918	0.592009	0.293406	0.968083
Pomp	75.0268	161.865	0.00713148	-1.2362
Lrrc41	31.0751	18.5719	0.771087	0.629995
Shcbp1l	5.28079	6.60301	0.840816	-0.44737
3300002I08Rik	2.34815	2.22556	0.925558	0.1744
Chtf18	4.13313	5.24529	0.833492	-0.464832
Zfp131	19.451	16.2287	0.95586	0.191435
Rps15a	141.449	168.532	0.97885	-0.381666
Dennd5a	18.4496	10.3038	0.641121	0.710378
Rere-2	5.21317	2.39097	0.0931173	0.992581
Dxo-4	1.79783	2.11519	0.911571	-0.343342
Dxo-2	0.883245	1.29689	0.88069	-0.608375
Dxo-3	1.1447	2.09131	0.354221	-0.984517
Elovl3	0.733784	0.920442	0.938648	-0.395597
Prss42	0.469634	0.679234	0.948524	-0.566404
Fancm	1.95406	1.6344	0.938491	0.0784556
Tonsl	3.68869	4.01254	0.919861	-0.249342
Zfp458	1.42901	0.653013	0.495682	0.758549
Zfp459	0.088192	0.473544	0.0687554	-1.61037
Zfp451	11.3335	6.00951	0.635973	0.673965
Zfp455	0.660149	0.868918	0.892372	-0.495902
Zfp456	0.350892	0.742106	0.166509	-1.13942
Hivep1	5.89962	1.22993	1.69e-07	1.92534
Hivep3	2.44357	1.14448	0.120424	0.961292
Hivep2	6.30993	5.77424	0.396655	0.841195
D3Ertd751e	1.76051	2.30491	0.785762	-0.529811
Mus_musculus_newGene_1460	2.32805	4.28541	0.113792	-1.00292
Mus_musculus_newGene_1461	10.9606	7.83751	0.849226	0.473713
Rps24	548.776	792.859	0.974401	-0.450107
Mus_musculus_newGene_1465	2.89842	4.59576	0.843677	-0.651627
Fchsd1	3.91125	1.92943	0.269201	0.856034
Fchsd2	5.8105	4.79235	0.940811	0.147851
Med31	6.78749	9.42689	0.710273	-0.592347
Med30	20.8008	24.865	0.885652	-0.383755
Gpr55	0.280103	0.234337	0.968491	0.10706
9130401M01Rik	7.99302	11.2068	0.688406	-0.609064
Ostc	113.041	152.45	0.876739	-0.559959
Brms1l	6.68014	8.72852	0.806814	-0.512653
Mks1-2	3.85039	2.75324	0.884008	0.349724
Plxnd1	13.1429	6.21175	0.166554	0.950867
Ost4	57.9672	114.706	0.0323865	-1.09819
Mcl1	358.034	303.918	0.991842	0.106042
Twistnb	21.0393	17.042	0.951904	0.175203
Abr	122.771	45.7673	0.00163708	1.4054
Unc13a	1.04731	1.00691	0.933513	-0.0752162
Unc13d	3.41648	2.34421	0.912664	0.259124
Emc10	45.4061	52.7496	0.944565	-0.342483
Mus_musculus_newGene_4233	0.426231	1.66568	7.06e-06	-2.19854
Phb2	202.135	229.795	0.972425	-0.313795
Syngr1	18.7641	17.0007	0.685013	0.62457
Syngr2	73.397	84.9324	0.952382	-0.340585
Tm7sf2	2.75821	5.89858	0.0177039	-1.20208
Tm7sf3	10.1722	11.8053	0.918667	-0.343054
Fdx1	10.7196	22.6071	0.0243786	-1.11411
Irx2	7.79317	7.75591	0.946005	-0.13978
Cenpc1	14.8801	26.9888	0.111373	-0.991045
Snta1	9.59703	8.34726	0.942156	0.0711526
Pbx3	5.92308	7.64133	0.820007	-0.494943
Pbx2	2.36307	1.95403	0.92574	0.142876
Upf1	19.1374	14.2853	0.951937	0.28193
Upf2	11.3591	9.00966	0.952677	0.204962
Zrsr1	1.96095	1.23719	0.782107	0.530976
S100a13	17.9147	39.2259	0.00320619	-1.28178
S100a10	312.115	563.806	0.211523	-0.981693
S100a11	313.322	523.183	0.425465	-0.868102
Myc	43.1203	31.6487	0.949237	0.317178
Lztr1	24.1544	12.5769	0.439201	0.803776
Rpl22l1	33.6429	54.1338	0.344668	-0.810452
Cdr2	8.0691	11.665	0.640548	-0.658274
Mus_musculus_newGene_605	0.625255	1.91561	0.34374	-1.4965
Mus_musculus_newGene_603	1.17648	0.844956	0.971	0.330201
Mus_musculus_newGene_2825	0.76757	0.295328	0.563169	1.39739
Immp2l	3.49437	3.60189	0.927751	-0.170505
Plppr3	2.6239	0.463206	4.48e-08	2.28286
Plppr2	6.25189	4.03448	0.590372	0.679039
Epg5	7.41125	0.921221	5.74e-09	2.10998
Kif13a	0.807488	0.113213	1.5e-08	2.53732
Inpp4a	3.08343	2.14245	0.876646	0.390438
Qsox1	35.2325	35.9475	0.965909	-0.201782
Qsox2	10.0458	7.02539	0.889779	0.412389
Clec5a	37.5248	38.5926	0.972985	-0.167212
Grhpr	12.544	15.8752	0.838527	-0.466821
Nin	14.5213	7.35663	0.229147	0.928585
Pbk	20.0826	50.1294	0.000327432	-1.44516
Zc3hc1	28.5915	24.591	0.959041	0.0890773
Slc26a6-2	2.95325	2.175	0.896122	0.31156
Pla2g2d	0.46017	0	0.000278257	3.55399
Ptk2	21.623	15.4669	0.938748	0.358406
Slc35e3	10.4094	6.34734	0.757439	0.581997
Slc35e2	2.91189	2.35104	0.931274	0.177285
Slc35e1	5.99366	6.87297	0.929615	-0.325781
Slc35e4	25.3346	14.6092	0.703444	0.663894
Kdm5c	10.1087	4.61979	0.014854	1.18074
Kdm5b	8.96542	5.11221	0.641749	0.68434
Kdm5a	5.41876	2.56681	0.153837	0.945986
Mus_musculus_newGene_2235	2.92729	2.38013	0.948808	0.146554
Kdm5d	5.98695	3.28682	0.509833	0.733606
Gm10130	2.35221	3.16336	0.77689	-0.543645
Bbof1	0.739996	0.891302	0.931684	-0.37348
Rpp40	7.42923	11.2482	0.930419	-0.219755
Pds5b	6.08479	6.40728	0.949859	-0.205351
Rabgap1	12.0465	2.73875	0.0959622	1.00232
Pds5a	25.9661	17.6031	0.96513	0.310544
Depdc7	5.38165	11.6456	0.00663162	-1.23142
Depdc5	5.39005	3.51364	0.850815	0.490351
Mrps18b-2	18.1535	10.3169	0.587622	0.680383
Mrps18b-3	19.8561	25.0452	0.851297	-0.466187
Zfp296	4.79573	5.08849	0.917343	-0.211363
Zfp292	5.72783	4.6055	0.954099	0.185397
Impdh1	42.2758	32.5489	0.958914	0.252769
Impdh2	81.6551	101.36	0.937191	-0.437602
Avl9	7.18129	4.60267	0.84373	0.507643
Slc36a4	26.5441	14.1991	0.577841	0.769157
Serpind1	5.09554	0.771036	2.6e-10	2.52018
Hpgds	13.2991	9.78907	0.927679	0.312644
Bclaf1	32.1174	22.8913	0.955834	0.348875
Bclaf3	6.36487	6.77825	0.931453	-0.221731
2310061I04Rik-3	3.40244	6.39862	0.101199	-1.0229
2310061I04Rik-2	3.20395	1.67968	0.607948	0.779491
Tmlhe	11.0731	11.7607	0.936089	-0.213243
Gabpb2	16.8028	6.60792	0.0635692	1.06234
Gabpb1	9.85927	8.63534	0.9069	-0.377297
Fpgs	15.1709	12.795	0.949599	0.116893
Fpgt	4.27543	4.93271	0.890576	-0.358863
Nhsl1	0.036402	0.145354	0.159948	-1.3684
Il1a	1.37282	0.210317	6.89e-05	2.24521
Il1b	0.277189	0.767745	0.109181	-1.58041
Rbbp4-2	7.69867	12.1173	0.447939	-0.781235
Comt-3	8.74235	6.59334	0.912255	0.276382
Comt-2	9.42271	7.18025	0.919902	0.259453
Il15	0.892843	1.80169	0.5988	-0.904897
Il16	10.6176	6.59478	0.128691	0.961361
Il18	9.352	26.5617	1.91e-05	-1.63464
Amn1-2	3.80178	4.80264	0.822326	-0.501545
Espl1	6.51758	7.11777	0.94755	-0.224933
Eipr1	10.4217	15.1244	0.62529	-0.66288
Txk	0.958924	2.33927	0.00582439	-1.37756
Marveld1	7.67112	5.20558	0.864696	0.427704
Lyz2	4791.44	5453.72	0.99425	-0.315697
Lyz1	429.797	301.309	0.971397	0.383401
Vac14	24.2962	16.5709	0.909835	0.425383
Mus_musculus_newGene_4381	1.8864	2.978	0.792063	-0.736922
Mus_musculus_newGene_3170	6.22478	3.74593	0.676376	0.620635
Mus81	8.59531	5.24554	0.733279	0.57898
AA414768	13.2719	26.2858	0.0258495	-1.11097
N4bp2l2	6.15198	7.3308	0.936463	-0.328932
N4bp2l1	17.4532	11.7402	0.869208	0.442129
Elp2	45.2458	43.4864	0.974302	-0.0710929
Pot1a	10.6185	7.7383	0.913998	0.326701
Pot1b	0.78605	0.229796	0.0265116	1.42082
Mus_musculus_newGene_2901	4.17459	5.47828	0.848201	-0.47862
Serpinb9b	1.80367	2.12054	0.895404	-0.357784
Elp6	3.74606	12.3917	9.06e-07	-1.83296
Lst1	9.28485	12.1879	0.814179	-0.517532
LOC671917	0.284949	2.03621	6.06e-07	-2.66908
Elp4	3.6847	2.57531	0.886131	0.386537
Sbno1	18.7839	12.588	0.914784	0.498359
Sbno2	30.469	14.2603	0.245269	0.919732
Mus_musculus_newGene_4418	40.5361	45.4228	0.917791	-0.292446
Mus_musculus_newGene_4419	0.140971	1.01635	0.0145184	-2.33318
1700094D03Rik	2.46969	2.58246	0.920268	-0.191948
Mus_musculus_newGene_4413	2.39734	3.54013	0.676375	-0.669475
Sipa1	31.9344	28.9512	0.973401	0.0335139
LOC100862473	2.64911	2.0119	0.909447	0.260865
Puf60	47.8228	54.3003	0.951866	-0.311698
Klc4	21.8333	16.8315	0.942264	0.266646
Ncor2	18.3469	7.21101	0.00162043	1.36485
Klc1	59.2792	55.3661	0.976123	-0.0457903
Chid1	17.6024	16.7435	0.966696	-0.0581635
Klc3	1.37073	1.40376	0.939296	-0.147761
Klc2	18.5414	8.57671	0.113289	0.978072
Ltc4s	15.2998	12.4316	0.923735	0.171661
Car5b	12.5179	7.17103	0.641816	0.671795
Pttg1ip	19.5609	14.1253	0.921843	0.340041
Mus_musculus_newGene_1163	0.452749	1.18689	0.00122695	-1.57285
Mus_musculus_newGene_1160	0.886518	2.28388	0.240415	-1.34097
Sertad3	3.52307	6.49521	0.131362	-0.986621
Sertad2	9.08681	6.17682	0.891533	0.431964
Sertad1	14.5949	21.9015	0.545448	-0.708096
Slc6a12	34.3018	15.6526	0.0862364	1.01812
Slc6a13	4.73908	4.76928	0.929378	-0.136346
Myo1c	64.127	25.785	0.0245085	1.18139
Myo1d	47.2905	23.3309	0.452151	0.852921
Myo1e	53.3587	42.3238	0.977428	0.202306
Myo1f	15.6391	7.12853	0.0928299	1.00169
Myo1g	36.4709	18.0774	0.297941	0.887228
Myo1h	0.156797	0.343975	0.458114	-1.1527
Borcs6	10.1699	12.8623	0.84385	-0.465756
Borcs7	4.31558	4.4286	0.924867	-0.165313
C5ar1	11.3431	16.4584	0.656071	-0.663553
C5ar2	0.332614	0.18811	0.955785	0.571627
Myo10	10.0633	7.15215	0.932933	0.362693
Myo19	6.0897	4.63114	0.934092	0.19929
Pde7a	2.71901	2.38656	0.939757	0.0583992
Wsb1	79.9715	111.26	0.879475	-0.598324
Wsb2	28.3133	29.466	0.959998	-0.187088
Dapp1	4.88058	7.20664	0.582087	-0.684113
Spcs3	82.5905	113.461	0.904296	-0.586843
Spcs2	55.8811	74.6612	0.898063	-0.547167
Spcs1	75.5834	109.463	0.742362	-0.662206
Mus_musculus_newGene_3142	1.48394	0.43008	0.0213098	1.55971
Dync2h1	4.05614	1.89568	0.127657	0.965909
Gtf2a1	13.4836	13.58	0.964993	-0.138841
Gtf2a2	31.0331	44.9023	0.857684	-0.482859
Mus_musculus_newGene_3149	22.3151	14.1429	0.0750448	1.03423
Ganab	63.7569	51.2905	0.977628	0.186487
Vcpip1	9.78107	7.99697	0.965516	0.161412
Urah	1.99884	17.2495	0	-3.25456
Glce	22.4554	6.22627	5.5e-06	1.71822
Tifa	8.3664	7.60555	0.947386	-0.00242136
Perm1	1.82878	0.480101	5.33e-05	1.75694
Sprtn	4.06825	3.19538	0.924895	0.219923
Aif1-3	2.89868	4.07878	0.787071	-0.594996
Aif1-2	2.64581	3.62676	0.822611	-0.563669
Aif1-4	2.82787	3.80479	0.823294	-0.553071
Tmem201-3	3.45113	2.22242	0.800967	0.50256
Tmem201-2	3.48224	2.21538	0.790051	0.515819
Gfus	33.8837	31.2162	0.95886	-0.02037
Abhd11	41.7221	50.3151	0.926751	-0.386563
Abhd10	6.02766	8.04267	0.77578	-0.545824
Abhd13	6.99666	6.38855	0.954456	-0.0208181
Tpm1	126.921	148.759	0.966478	-0.339201
Abhd15	0.608457	0.519185	0.955067	0.0877185
Grap	63.1171	63.8092	0.96907	-0.14457
Tpm4	156.826	199.139	0.951573	-0.473439
Abhd18	0.902145	1.23919	0.798954	-0.539349
Ints4	18.6708	12.3762	0.883362	0.462989
Neurl4	5.20909	1.71453	0.0043394	1.275
Neurl3	13.6819	14.8818	0.939354	-0.247783
Neurl2	13.0406	12.862	0.936134	-0.107599
Ints5	7.69896	8.70651	0.920021	-0.304925
2610301B20Rik	13.6196	11.3569	0.944899	0.132583
Tnip1	69.394	47.92	0.944225	0.412742
Tnip3	11.2444	27.8738	0.000392719	-1.43685
Tnip2	18.0924	14.2483	0.940405	0.214391
Tpmt	1.19505	1.33588	0.907592	-0.32377
Tnrc6b	3.66753	1.42392	0.00825457	1.2185
Tnrc6c	3.71893	1.35068	0.0101437	1.19879
Tnrc6a	9.98292	4.78376	0.281021	0.88085
Ints3	23.089	14.8687	0.884175	0.505442
Pcid2	14.7888	14.1456	0.957837	-0.100272
LOC115489311	1.11482	2.24614	0.579744	-1.0573
Pkp2	11.8132	10.1634	0.951145	0.0885714
Pkp4	5.29031	6.33778	0.89952	-0.371682
Tarsl2	6.17771	5.00408	0.933066	0.174282
Tlr9	7.18653	1.90515	4.1e-06	1.77017
Tlr7	17.295	13.732	0.95545	0.217533
Tlr6	5.02988	5.85816	0.889128	-0.352021
Tlr4	13.7778	6.13044	0.0778504	1.03767
Tlr3	1.7411	1.84788	0.91765	-0.211385
Tlr2	73.1133	44.8817	0.878425	0.571761
Tlr1	16.7745	9.81436	0.763168	0.59369
Shpk-2	0.905681	0.364538	0.367203	1.08479
Tcaim	3.43546	3.88603	0.937367	0.0668697
Nhej1	1.80423	4.96455	0.00178849	-1.53491
Whrn	0.37652	0.133556	0.222154	1.47036
Bcl2a1d	107.908	112.654	0.96388	-0.190924
Bcl2a1b	104.799	80.2424	0.953064	0.255385
Bcl2a1a	17.4824	8.96737	0.327438	0.825989
Zfp644	4.88917	3.02401	0.903928	0.364328
Zfp647	0.536388	0.260612	0.944916	0.59844
Zfp646	7.12782	2.84039	0.0110956	1.1908
Spef1	1.31239	1.92406	0.698267	-0.668549
Shfl	37.8699	32.3736	0.959916	0.245956
Slc30a4-2	4.91861	6.26148	0.857282	-0.469374
2410004B18Rik	7.8583	12.2792	0.42305	-0.766452
Amz1	1.01839	0.619112	0.861594	0.565403
Slc38a7	21.8231	6.36384	4.42e-05	1.58863
Camk2n2	0.666145	1.64872	0.129734	-1.32879
Aff1	20.6554	6.72351	0.000269757	1.48403
Aff4	17.0519	7.22619	0.0447271	1.10539
Vti1b	77.4826	101.919	0.876093	-0.54512
Vti1a	10.7625	5.95365	0.314565	0.843505
Ripor1	6.50137	2.49438	0.030991	1.10046
Ripor3	4.73852	1.59353	0.000558825	1.43894
Plpp6	4.49502	2.68695	0.696154	0.605143
Plpp7	3.88655	1.9166	0.331735	0.860209
Plpp5	24.0784	14.7872	0.768003	0.57194
Plpp2	19.4654	20.4827	0.94281	-0.202825
Plpp1	55.4241	70.1325	0.911323	-0.46763
Iars	100.317	36.1412	0.00319715	1.34369
Psenen	50.4394	69.1245	0.776898	-0.581891
Fsbp	0.045012	0.278377	0.00464513	-2.2891
Gstp1	0	4.48054	1.11e-16	-5.28317
Cep43	14.3527	22.1119	0.540228	-0.749088
Cep41	4.15977	4.34486	0.927916	-0.188083
Cep44	14.265	12.7505	0.947046	0.0153927
Desi2-2	7.75739	4.06745	0.378883	0.799344
Ifi27	136.69	149.504	0.966247	-0.258815
Gpsm3-3	18.2591	15.8887	0.945569	0.0728584
Gpsm3-2	3.74218	7.80584	0.020234	-1.17048
Gpsm3-4	3.93109	14.4912	9.52e-08	-1.99043
Ehd1-2	78.1872	44.4807	0.779524	0.684491
B4gat1	9.06893	9.9178	0.922217	-0.256657
Banf1	96.547	164.849	0.328412	-0.884946
Gm39701	0.340459	0.401109	0.963523	-0.333189
Tgfbr2	31.0508	22.6965	0.956825	0.319609
Renbp	53.4329	47.0521	0.966556	0.053984
Zfp60-2	1.14562	1.86373	0.396078	-0.821823
Cyp4f13	11.7243	8.05085	0.894504	0.34597
Mtm1	11.3923	4.66617	0.0174377	1.15174
Cyp4f17	0.653019	0.450571	0.941708	0.363893
Cyp4f16	6.24107	9.08224	0.607508	-0.667482
Cyp4f18	0.386184	0.070812	0.296555	1.79793
Cndp2	130.04	139.518	0.979896	-0.202692
Sde2	25.5787	15.7708	0.824309	0.568058
Prdx2	104.684	163.411	0.638362	-0.768913
Prdx4	57.3276	167.561	9.42e-06	-1.67408
Prdx6	90.6278	117.12	0.93255	-0.497356
Zscan12	1.15164	0.980817	0.931314	0.0860409
Asah2	2.10583	1.96091	0.933902	-0.0263695
Asah1	2.65208	1.65369	0.764154	0.546338
Cebpzos	4.11406	5.03041	0.908952	-0.261366
Mlh3	5.56119	3.68943	0.862018	0.44961
Mlh1	10.1336	9.07796	0.947082	0.0845659
A430033K04Rik	1.99219	1.85266	0.932127	-0.0212904
Scp2	39.6351	50.9593	0.908096	-0.491185
Shld1	1.7004	1.25661	0.893428	0.379939
Shld3	2.84994	3.65738	0.832208	-0.474834
Shld2	4.15704	3.27237	0.934849	0.060961
Hif1an	3.92755	2.35628	0.708845	0.604361
Bcl2l13-2	5.24333	2.90875	0.547883	0.7171
Mkrn2	10.4704	7.48611	0.929937	0.29405
Mkrn1	30.319	25.5823	0.9666	0.123239
Dhrs11	6.48611	5.07439	0.915047	0.226869
Dhrs13	5.03777	8.86056	0.148619	-0.935014
Acaa1b	2.051	0.13209	6.49e-10	3.33966
Acaa1a	46.5179	36.0156	0.955662	0.238323
Mus_musculus_newGene_4595	7.10649	7.85448	0.75316	-0.553981
Mus_musculus_newGene_4591	0.516517	1.34566	0.404659	-1.08268
Mus_musculus_newGene_4593	4.74573	7.1089	0.657065	-0.647255
Cysltr1	2.14931	9.74986	1.96e-10	-2.28647
Mus_musculus_newGene_4625	3.62833	3.94129	0.928065	-0.240336
Osgepl1	3.85202	6.47811	0.256586	-0.865175
Anln	21.7676	30.2897	0.911015	-0.493063
Cenpp	5.82748	9.87984	0.291278	-0.848859
Cenpq	8.46448	13.5813	0.38376	-0.809357
Cenpt	8.37103	9.51044	0.908162	-0.300193
Cenpu	2.39028	3.52798	0.4754	-0.743181
Cenpv	13.6423	16.5783	0.872202	-0.399391
Cenpw	4.13941	11.7813	1.37e-05	-1.70377
Cenpx	38.3428	60.2916	0.445711	-0.77113
Cenpa	20.0133	68.1505	3.63e-07	-1.85019
Cenpb	60.0136	88.1131	0.785359	-0.682639
Cenpe	10.4467	14.634	0.805956	-0.614361
Cenpf	5.27705	5.74615	0.950657	-0.251754
Cenph	9.39029	22.7364	0.000961445	-1.37336
Cenpi	5.22365	7.77001	0.527365	-0.720185
Cenpj	4.05117	4.59515	0.928259	-0.229567
Cenpk	8.90839	22.9092	0.000150094	-1.51179
Cenpl	5.79336	12.6842	0.00466914	-1.25231
Cenpm	6.58152	11.6558	0.18006	-0.913696
Cenpn	12.1857	16.1281	0.800086	-0.531992
Cenpo	6.73114	7.01468	0.937671	-0.0987412
[truncated: 10,582 more rows]
